# Supplementary material for: Cervical myelopathy symptom severity, posterior-based cervical surgical approach, and lower body mass index are associated with postoperative delirium: A retrospective observational study
Source: N Am Spine Soc J. 2025 Sep 11;24:100789. doi: 10.1016/j.xnsj.2025.100789 (PMC12595136; doi:10.1016/j.xnsj.2025.100789)
Supplement: Supplementary file 1 [file mmc1.xlsx]

## Sheet: Table of content
Worksheet	Description of worksheets listed in sequence of paper
S1 Procedure Codes	List of procedure codes included in our study
S2 Diagnosis Text	For all differnet text descriptions, classified as CSM or CR from preoperative diagnoses
S3 Comorbidity Text	List of matched text for comorbidities, including diabetes mellitus (DM), hypertension, hypothyroidism, depression, obstructive sleep apnea (OSA), and preoperative diagnosed delirium were identified by (1) text matching of its full terms and abbreviations, (2) reviewing and removing the not correctly matched text.
S4 Delirium Characteristi	Table comparing variables between patients who have delirium and who have no delirium
S5 Charateristics Among Groups	Tables comparing patients' characteristics between patients having CSM with CR, CSM without CR, and CR, using median (interquartile range) or mean (standard deviation), Mann-Whitney test or t-test for continuous variables, and Fisher's exact test for categorical variables
S6 mJOA Characteristics	Table comparing variables between patients who have mJOA and who have no mJOA in patients having myelopathy
S7 Surgical Approach Characteri	Table comparing variables between patients who have anterior-based procedure and who have posterior-based procedure in patients having myelopathy only
S8 Approach POD Incidence Model	Multivariate analysis for delirium incidence in patients having myelopathy only
S9 Approach POD Severity Mode	Multivariate analysis for delirium severity in patients having myelopathy only
S10 BMI characteristics	Table comparing variables between patients who have BMI and who have no BMI in patients having myelopathy

## Sheet: S1 Procedure Codes 
Procedure ID	Laterality	Procedure Display Name
1806	Left	LAMINECTOMY CERVICAL W/ DISCECTOMY < 3 LEVELS
1806	Right	Posterior C7-T1 right side foraminotomy and discectomy
1806	Right	CERVICAL LAMINECTOMY/DECOMPRESSION WITH DISC
1806	Bilateral	CERVICAL LAMINECTOMY/DECOMPRESSION WITH DISC
1806	Bilateral	C5-7 laminoplasty and decompression, Cervical epidural hematoma evacuation
1806	Right	LAMINECTOMY CERVICAL W/ DISCECTOMY < 3 LEVELS
1806	N/A	LAMINECTOMY CERVICAL W/ DISCECTOMY < 3 LEVELS
1806	N/A	CERVICAL LAMINECTOMY/DECOMPRESSION WITH DISC
1806	Bilateral	LAMINECTOMY CERVICAL W/ DISCECTOMY < 3 LEVELS
1806	Left	CERVICAL LAMINECTOMY/DECOMPRESSION WITH DISC
2074	N/A	C4-T2, T8-T11 posterior fusion
2074	Bilateral	SPINAL FUSION, POSTERIOR CERVICAL 3 + LEVELS, removal of previous hardware.
2074	N/A	C2-T2 posterolateral fusion and C2-C7 laminectomy
2074	N/A	SPINAL FUSION, POSTERIOR CERVICAL 3 + LEVELS WITH O-ARM USE
2074	N/A	SPINAL FUSION, POSTERIOR CERVICAL 3 + LEVELS
2074	N/A	SPINAL FUSION, POSTERIOR CERVICAL 2 LEVELS
2074	N/A	SPINAL FUSION, POSTERIOR CERVICAL 3 + LEVELS W/O-ARM
2074	N/A	SPINAL FUSION, POSTERIOR CERVICAL 3 + LEVELS C2-T2 C6-7 DECOMPRESSION
2074	Bilateral	POSTERIOR CERVICAL SPINAL FUSION COMPLEX
2074	Left	SPINAL FUSION, POSTERIOR CERVICAL 3 + LEVELS
2074	N/A	SPINAL FUSION, POSTERIOR CERVICAL 3 + LEVELS (C4-T2)
2074	Bilateral	SPINAL FUSION, POSTERIOR CERVICAL 3 + LEVELS - C2-T2 posterior decompression and spinal fusion
2074	N/A	POSTERIOR CERVICAL SPINAL FUSION COMPLEX
2074	N/A	Cervical 2 to Thoracic 2 posterior fusion; Cervical 3-6 laminectomy; Left Cervical 3-4 foraminotomy; and Bilateral Cervical 4-5, and 6-7 foraminotomies.
2074	Bilateral	SPINAL FUSION, POSTERIOR CERVICAL 3 + LEVELS -
2074	Bilateral	SPINAL FUSION, POSTERIOR CERVICAL 3 + LEVELS C2-T2 PSF, C3-C6 laminectomy
2074	N/A	SPINAL FUSION, POSTERIOR CERVICAL 2-5LEVELS
2074	N/A	SPINAL FUSION, POSTERIOR CERVICAL C2-T2 C3-C6 LAMINECTOMY Use of O-arm SSEP monitoring OSI bed
2074	N/A	SPINAL FUSION, POSTERIOR CERVICAL 3 + LEVELS; C1-7 laminectomy c1-t2 psf
2074	Bilateral	SPINAL FUSION, POSTERIOR CERVICAL 3 + LEVELS C2-T2 PSF
2074	N/A	Posterior C1-C5 Spinal Fusion
2074	N/A	SPINAL FUSION , POSTERIOR CERVICAL 3 + LEVELS C2-T1 W/ STEALTH GUIDANCE
2074	N/A	O-ARM WITH SPINAL FUSION, POSTERIOR CERVICAL 3 + LEVELS
2074	Bilateral	SPINAL FUSION, POSTERIOR CERVICAL 3 + LEVELS C2-T2 posterior fusion
2074	N/A	C2- C3 posterior spinal fusion, Bilateral pars screw placement C2, Bilateral lateral mass screw placement C3,Bilateral rod placement C2-C3, Use of intraoperative microscope, Use of intraoperative fluoroscopy, Use of intraoperative O-arm, Use of DBM bone matrix for fusion, Use of SSEP monitoring
2074	N/A	SPINAL FUSION, POSTERIOR LATERAL CERVICAL 3 + LEVELS C2-T2
2074	N/A	SPINAL FUSION, POSTERIOR CERVICAL 3 + LEVELS - REMOVAL
2074	Bilateral	SPINAL FUSION, POSTERIOR CERVICAL 3 + LEVELS
2074	N/A	REMOVAL OF EXISTING CERVICAL HARDWARE; SPINAL FUSION, POSTERIOR CERVICAL 3 + LEVELS
2074	N/A	SPINAL FUSION, POSTERIOR CERVICAL C2-T2; C3-C7 Laminectomy
2074	N/A	SPINAL FUSION, POSTERIOR CERVICAL 3 + LEVELS; ACDF HARDWARE REMOVAL
2074	Bilateral	SPINAL FUSION, POSTERIOR CERVICAL 3 + LEVELS -- C2-T2 PSF, C3-C7 laminectomy
2074	N/A	SPINAL FUSION, POSTERIOR CERVICAL 3 + LEVELS C1-C4
2074	Bilateral	SPINAL FUSION, POSTERIOR CERVICAL 3 + LEVELS C3 laminectomy, right C3-C4 foraminotomy, lesion debulking, C2-C5 posterior fusion, Gardner wells tongs traction
2074	Bilateral	posterior cervical fusion c4-t1 and C5-7 laminectomy
2074	Bilateral	SPINAL FUSION, POSTERIOR CERVICAL 3 + LEVELS C2-T2 posterolateral Spinal fusion with O-arm guidance
2074	Bilateral	C3-C7 LAMINECTOMY & C2-T2 SPINAL FUSION, POSTERIOR CERVICAL 3 + LEVELS W/ STEALTH NAVIGATION
2074	Bilateral	SPINAL FUSION, POSTERIOR CERVICAL C2-T2 LEVELS
2074	N/A	Posterior C2-T2 fusion
2074	N/A	SPINAL FUSION, POSTERIOR CERVICAL C3-T1
2074	N/A	SPINAL FUSION, POSTERIOR CERVICAL 3 + LEVELS; c2-t1 psf
2074	N/A	SPINAL FUSION, POSTERIOR CERVICAL 3 + LEVELS - REVISION OF INSTRUMENTATION
2074	N/A	SPINAL FUSION, POSTERIOR CERVICAL 3 + LEVELS, On-Q placement
3335	N/A	Cervical spine laminoplasty C3-7
3335	N/A	LAMINOPLASTY CERVICAL - C3-7
3335	N/A	CERVICAL LAMINECTOMY, DECOMPRESSION AND FUSION
3335	N/A	LAMINOPLASTY CERVICAL 3+ LEVELS
3335	N/A	posterior cervical laminectomy C3-C6, possible C2-T2 posterior fusion
3335	Bilateral	CERVICAL LAMINOPLASTY AND PARTIAL LAMINECTOMY
3335	N/A	LAMINECTOMY CERVICAL 3 + LEVELS W/LAMINOPLASTY
3335	N/A	CERVICAL LAMINOPLASTY/LAMINECTOMY
3335	N/A	CERVICAL LAMINECTOMY AND LAMINOPLASTY
3335	Left	Left C4-C5 and C5-6 Foraminotomy
3335	N/A	CERVICAL LAMINOPLASTY C3-C6
3335	N/A	LAMINOPLASTY AND LAMINECTOMY CERVICAL 3 + LEVELS
3335	N/A	CERVICAL LAMINOPLASTY CERVICAL 4 TO CERVICAL 6; CERVICAL PARTIAL LAMINECTOMY CERVICAL 3 AND CERVICAL 7; DECOMPRESSION
3335	Bilateral	CERVICAL LAMINOPLASTY and Laminectomy
3335	N/A	LAMINECTOMY CERVICAL 3 + LEVELS - LAMINOPLASTY
3335	Left	Left sided C3-C4 hemilaminectomy, mass resection
3335	Bilateral	1 Partial C2 and C7 laminectomy 2. Cervical 3 to cervical 6 laminoplasty
3335	Right	LAMINECTOMY CERVICAL 3 + LEVELS
3335	N/A	CERVICAL LAMINOPLASTY
3335	N/A	CERVICAL LAMINOPLASTY, C3-5
3335	N/A	OSTEOPHYTECTOMY - NO FUSION < 3 LEVEL
3335	N/A	CERVICAL LAMINOPLASTY AND FORAMINOTOMY
3335	N/A	CERVICAL LAMINECTOMY/DECOMPRESSION and laminoplasty.
3335	N/A	CERVICAL LAMINECTOMY/LAMINOPLASTY
3335	N/A	LAMINOPLASTI CERVICAL 3 + LEVELS
3335	Left	CERVICAL LAMINECTOMY AND DECOMPRESSION
3335	N/A	CERVICAL LAMINOPLASTY 3 + LEVELS
3335	N/A	LAMINECTOMY CERVICAL/THORACIC 3 + LEVELS - Right Cervical 3 - Cervical 7 Hemilaminectomy, Left Thoracic 1-5 Hemilaminectomy, Washout of epidural abscess
3335	Bilateral	PARTIAL LAMINECTOMY CERVICAL FIVE AND THORACIC ONE, LAMINOPLASTY CERVICAL SIX AND CERVICAL SEVEN
3335	N/A	CERVICAL LAMINECTOMY/DECOMPRESSION (c7-t1)
3335	N/A	C4-6 Laminoplasty; C3 laminectomy; partial C7 laminectomy
3335	Bilateral	LAMINECTOMY CERVICAL 3 + LEVELS - LAMINOPLASTY
3335	Bilateral	LAMINECTOMY CERVICAL 3 + LEVELS
3335	N/A	C3, C7 PARTIAL LAMINECTOMY; C4-C6 LAMINOPLASTY
3335	Bilateral	CERVICAL LAMINECTOMY/DECOMPRESSION
3335	N/A	#1 partial C3 and C7 laminectomies and decompression of the spinal cord #2 C4-6 open-door cervical laminoplasty and decompression of the spinal cord
3335	Left	CERVICAL Laminoplasty C4-C6, Foraminotomy C5-C6, Decompression C3-C7
3335	N/A	CERVICAL LAMINECTOMY, LAMINOPLASTY, DECOMPRESSION
3335	N/A	LAMINECTOMY AND LAMINOPLASTY CERVICAL 3 + LEVELS
3335	N/A	CERVICAL THORACIC LAMINECTOMY/DECOMPRESSION C7-T2
3335	Bilateral	The partial C2-C3 and C6-C7 laminectomy for thecal sac decompression; C3 to CS6 laminoplasty for thecal sac decompression.
3335	N/A	Cervical 4-6 Laminoplasty, Partial Cervical 3, 7 Laminectomy
3335	Left	CERVICAL LAMINECTOMY/DECOMPRESSION
3335	N/A	CERVICAL LAMINECTOMY/DECOMPRESSION [04366]
3335	Bilateral	C5-C7 left sided cervical foraminotomy
3335	N/A	CERVICAL 7- THORACIC 4 LAMINOPLASTY WITH INTRADURAL TUMOR DEBULKING
3335	N/A	LAMINECTOMY CERVICAL WITH LAMINOPLASTY 3 + LEVELS
3335	N/A	POSTERIOR CERVICAL LAMINOPLASTY FOR DECOMPRESSION C4-C6
3335	N/A	C3-7 Laminectomy
3335	Bilateral	C3-C7 Cervical Laminoplasty
3335	Bilateral	OSTEOPHYTECTOMY - NO FUSION
3335	N/A	LAMINOPLASTY CERVICAL 3 + LEVELS
3335	N/A	LAMINOPLASTY C4-C6 and laminectomy C3 & C7
3335	Right	CERVICAL LAMINECTOMY/DECOMPRESSION
3335	Bilateral	CERVICAL LAMINOPLASTY/DECOMPRESSION
3335	N/A	CERVICAL 3 to 6 LAMINOPLASTY
3335	N/A	CERVICAL POSTERIOR FORAMINOTOMIES
3335	Bilateral	CERVICAL LAMINECTOMY/DECOMPRESSION FOR HOLOCORD SYRINX, LAMINOPLASTY
3335	Bilateral	CERVICAL LAMINECTOMY & LAMINOPLASTY
3335	N/A	LAMINECTOMY CERVICAL 3 + LEVELS
3335	N/A	LAMINECTOMY CERVICAL 3 + LEVELS; c4-6 laminoplasty with partial c3 AND C7 laminectomy
3335	N/A	LAMINoplasty CERVICAL 4 + LEVELS evacuation of hematoma.
3335	N/A	CERVICAL LAMINOPLASTY, PARTIAL LAMINECTOMY C3 AND C7
3335	N/A	#1 C3 and C7 partial laminectomies and decompression of the spinal cord #2 C4-6 open-door cervical laminoplasty and decompression of the spinal cord
3335	Bilateral	LAMINECTOMY CERVICAL 3 + LEVELS Laminaplasty / hematoma evacuation
3335	N/A	CERVICAL LAMINOPLASTY 3+ LEVELS C3-C7 laminoplasty
3335	N/A	C4-C6 laminoplasty for thecal sac decompression. Left C4-5 and C5-6 foraminotomy for nerve root decompression.
3335	Bilateral	ANTERIOR CERVICAL OSTEOPHYTECTOMY - NO FUSION
3335	N/A	C3-4 Laminoplasty, C5 laminectomy
3335	Bilateral	LAMINOPLASTY CERVICAL 3 + LEVELS
3335	N/A	C4-6 LAMINOPLASTY, PARTIAL C3 and C7 LAMINECTOMY
3335	N/A	CERVICAL LAMINECTOMY/DECOMPRESSION; C4-6 laminoplasty and decompression, C3 and C7 laminectomy
3335	Left	LEFT CERVICAL 6-7 FORAMINOTOMY
3335	N/A	LAMINECTOMY CERVICAL 3 + LEVELS C3-C6
3335	N/A	CERVICAL LAMINECTOMY/DECOMPRESSION
3335	Bilateral	CERVICAL LAMINOPLASTY
3335	N/A	C4 AND T1 PARTIAL LAMINECTOMY. LEFT C5-6 FORAMINOTOMY. BILATERAL C6-7 FORAMINOTOMY.
3335	N/A	CERVICAL LAMINECTOMY & LAMINOPLASTY
3335	N/A	CERVICAL LAMINECTOMY/DECOMPRESSION, posterior,
3345	N/A	Anterior osteophytectomy at C5, C6, and C7 levels
3345	Right	SPINAL FUSION ANTERIOR CERVICAL W/MEDTRONIC < 3 LEVEL C4-C5 ACDF
3345	N/A	ANTERIOR CERVICAL SPINAL CORPECTOMY AND FUSION
3345	Bilateral	ANTERIOR CERVICAL SPINAL FUSION
3345	Bilateral	ANTERIOR CERVICAL SPINAL FUSION - surgery aborted
3345	Right	SPINAL FUSION ANTERIOR CERVICAL W/MEDTRONIC C6-7
3345	N/A	ANTERIOR CERVICAL DISCECTOMY AND FUSION OF CERVICAL 4-6 WITH HARDWARE PLACEMENT
3345	N/A	ANTERIOR CERVICAL SPINAL FUSION C4-C6
3345	N/A	C4-C6 ANTERIOR CERVICAL SPINAL FUSION
3345	Right	SPINAL FUSION ANTERIOR CERVICAL W/MEDTRONIC < 3 LEVEL C5-C6 ACDF
3345	N/A	REVISION SPINAL FUSION ANTERIOR CERVICAL W/MEDTRONIC 1 LEVEL
3345	Right	SPINAL FUSION ANTERIOR CERVICAL CORPECTOMYW/MEDTRONIC < 3 LEVEL
3345	Right	SPINAL FUSION ANTERIOR CERVICAL W/MEDTRONIC < 3 LEVEL/HARDWARE REMOVAL
3345	N/A	acdf hardware removal
3345	Left	ANTERIOR CERVICAL SPINAL FUSION
3345	N/A	ANTERIOR CERVICAL SPINAL FUSION C3 TO C6
3345	Right	SPINAL FUSION ANTERIOR CERVICAL W/Globus< 3 LEVEL
3345	N/A	1. C4-5 anterior cervical diskectomy and fusion 2. Use of intraoperative microscope 3. Removal of prior C5-6 plate and screws
3345	Right	SPINAL FUSION ANTERIOR CERVICAL DISC AND FUSION W/MEDTRONIC < 3 LEVEL
3345	N/A	SPINAL FUSION ANTERIOR CERVICAL W/MEDTRONIC < 3 LEVELS
3345	N/A	SPINAL FUSION ANTERIOR CERVICAL W/CORPECTOMY < 3 LEVEL
3345	Right	ANTERIOR CERVICAL ARTHROPLASTY
3345	Right	SPINAL ANTERIOR CERVICAL OSTEOPHYTECTOMY - NO VENDOR - NO FUSION
3345	N/A	ANTERIOR CERVICAL DISCECTOMY AND FUSION WITH INSTRUMENTATION, USE OF AUTOGRAFT AND ALLOGRAFT
3345	N/A	SPINAL FUSION REVISION ANTERIOR CERVICAL W/MEDTRONIC < 3 LEVEL
3345	Right	ANTERIOR CERVICAL ARTHROPLASTY W/MEDTRONIC < 3 LEVEL
3345	Right	ANTERIOR CERVICAL DISCECTOMY AND FUSION CERVICAL 5-6
3345	N/A	ANTERIOR CERVICAL SPINAL FUSION C3-C5
3345	Right	ANTERIOR CERVICAL SPINAL HARDWARE REMOVAL
3345	N/A	ANTERIOR CERVICAL SPINE (C3-C4) FUSION
3345	N/A	ANTERIOR CERVICAL SPINAL FUSION, Levels 3-5
3345	Left	SPINAL FUSION ANTERIOR CERVICAL W/MEDTRONIC < 3 LEVEL C5-C6 anterior cervical discectomy and fusion Capstone interbody graft at C5-C6 bilateral C5-C6 foraminotomy
3345	Right	C3-4 OSTEOPYTECTOMY
3345	N/A	SPINAL FUSION ANTERIOR CERVICAL c5-7
3345	N/A	ANTERIOR CERVICAL SPINAL FUSION AND DISCECTOMY
3345	N/A	ANTERIOR CERVICAL SPINAL FUSION
3345	N/A	SPINAL FUSION ANTERIOR CERVICAL W/MEDTRONIC < 3 LEVEL; c5-7 acdf
3345	N/A	ANTERIOR CERVICAL SPINAL FUSION-Revision
3345	N/A	ANTERIOR CERVICAL SPINAL FUSION [04380]
3345	N/A	SPINAL FUSION ANTERIOR CERVICAL W/MEDTRONIC < 3 LEVEL, C3-5
3345	Right	SPINAL FUSION AND CORPECTOMY ANTERIOR CERVICAL W/MEDTRONIC < 3 LEVELS
3345	N/A	ANTERIOR CERVICAL SPINAL FUSION C6-7
3345	Right	SPINAL FUSION ANTERIOR CERVICAL W/MEDTRONIC < 3 LEVEL - REMOVAL OF PLATES
3345	N/A	ANTERIOR CERVICAL SPINAL FUSION WITH POSSIBLE O-ARM STEALTH
3345	Right	CERVICAL ARTHROPLASTY
3345	Right	ANTERIOR CERVICAL SPINAL FUSION: CERVICAL 3 TO CERVICAL 4 PLATING; FLUOROSCOPY
3345	N/A	SPINAL FUSION ANTERIOR CERVICAL W/MEDTRONIC c-5-6
3345	N/A	ANTERIOR CERVICAL corpectomy/ FUSION
3345	N/A	C6-C7 ANTERIOR CERVICAL SPINAL FUSION
3345	Right	ANTERIOR CERVICAL SPINAL FUSION
3345	Right	SPINAL FUSION ANTERIOR CERVICAL W/MEDTRONIC < 3 LEVEL W/CORPECTOMY
3345	Right	SPINAL FUSION ANTERIOR CERVICAL W/MEDTRONIC < 3 LEVELS -- C3-C4 ACDF
3345	N/A	ANTERIOR CERVICAL SPINAL FUSION C5-7
3345	N/A	ANTERIOR CERVICAL SPINAL FUSION C3-5
3345	Right	SPINAL FUSION ANTERIOR CERVICAL W/MEDTRONIC < 3 LEVEL - CORPECTOMY
3345	N/A	ANTERIOR CERVICAL SPINAL FUSION with corpectomy
3345	Right	SPINAL FUSION ANTERIOR CERVICAL W/MEDTRONIC C3-C5 LEVEL
3345	N/A	ANTERIOR CERVICAL SPINAL FUSION C4-C5, C5-C6.
3345	Right	SPINAL FUSION ANTERIOR CERVICAL REVISION W/ MEDTRONIC < 3 LEVEL
3345	N/A	ACDF 1 Level
3345	N/A	ANTERIOR CERVICAL SPINAL FUSION C5-C7
3345	N/A	ACDF
3345	Right	SPINAL FUSION ANTERIOR CERVICAL W/MEDTRONIC < 2 LEVEL
3345	Bilateral	CERVICAL ARTHROPLASTY
3345	Right	Cervical exploration
3345	N/A	Cervical 6-7 ACDF, Crown Halo Traction
3345	Right	ACDF REVISION C3-C4
3345	Right	C7-T1 Anterior Cervical Discectomy and Fusion
3345	N/A	SPINAL FUSION ANTERIOR CERVICAL W/MEDTRONIC < 3 LEVELS; C6/7 ACDF
3345	Bilateral	SPINAL FUSION ANTERIOR CERVICAL W/MEDTRONIC < 2 LEVEL
3345	N/A	ANTERIOR C3-C6 SPINAL FUSION
3345	Left	SPINAL FUSION ANTERIOR CERVICAL W/MEDTRONIC LEVEL C5-T1
3345	Right	SPINAL FUSION ANTERIOR CERVICAL W/MEDTRONIC < 3 LEVEL C5-C6 ACDF, plate revision, Gardner-Wells tongs, SSEPs
3345	Bilateral	C2-7 OSTEOPHYTECTOMY - NO FUSION
3345	Right	SPINAL FUSION ANTERIOR CERVICAL W/MEDTRONIC >3 LEVEL
3345	Right	SPINAL FUSION ANTERIOR CERVICAL W/MEDTRONIC < 3 LEVEL -- C6-C7 ACDF
3345	Right	ACDF C5-7
3345	Right	Redo - SPINAL FUSION ANTERIOR CERVICAL W/MEDTRONIC < 3 LEVEL Explanted and re-implantation, new PEEK implant
3345	N/A	ANTERIOR CERVICAL SPINAL FUSION REVISION
3345	Right	SPINAL FUSION ANTERIOR CERVICAL W/MEDTRONIC < 3 LEVELS; CERVICAL SPINE HARDWARE REMOVAL
3345	Right	SPINAL FUSION ANTERIOR CERVICAL W/MEDTRONIC HARDWARE REMOVAL
3345	N/A	SPINAL FUSION ANTERIOR CERVICAL W/MEDTRONIC < 3 LEVEL; C6/7 ACDF with removal of prior hardware
3345	Right	C4-5 ADF
3345	Bilateral	ANTERIOR CERVICAL SPINAL ARTHROPLASTY
3345	Left	SPINAL FUSION ANTERIOR CERVICAL W/MEDTRONIC < 3 LEVEL, HWR
3345	N/A	DEBRIDEMENT/I&D, BACK WOUND; anterior neck biopsy of infection using ACDF set up but no instrumentation
3345	N/A	open reduction of cervical spine and ANTERIOR CERVICAL SPINAL FUSION .
3345	N/A	ANTERIOR CERVICAL SPINAL FUSION; c4/5 acdf with gardner wells traction
3345	Right	1. Anterior cervical diskectomy and fusion at C5-C7 2. C6 corpectomy
3345	N/A	ANTERIOR CERVICAL SPINAL FUSION C3-C5 w/ monitoring
3345	Right	1. Anterior cervical discectomy and fusion at C4-5
3345	N/A	ANTERIOR CERVICAL HARDWARE REMOVAL
3345	Right	SPINAL FUSION and discectomy and forminototies ANTERIOR CERVICAL W/MEDTRONIC < 3 LEVEL
3345	Right	Anterior approach to the cervical spine, Anterior cervical discectomy and fusion from C5-C7, Anterior column fusion with placement of cortical cancellus graft at C5-C6 and C6-C7 and instrumentation from C5-C7 with anterior plating and screw placement, Intraoperative use of fluoroscopy and interpretation of images, Intraoperative use of the microscope,Intraoperative use of SSEP monitoring
3345	Left	SPINAL FUSION ANTERIOR CERVICAL W/MEDTRONIC < 3 LEVEL, HARDWARE REMOVAL
3345	Right	SPINAL FUSION ANTERIOR CERVICAL. Corpectomy at C-4. W/MEDTRONIC < 3 LEVEL
3345	Right	C2-3 OSTEOPHYTECTOMY
3345	Right	SPINAL FUSION ANTERIOR CERVICAL CORPECTOMY AND FUSION WITH TUMOR REMOVAL W/MEDTRONIC < 3 LEVELS
3345	N/A	SPINAL FUSION ANTERIOR CERVICAL W/MEDTRONIC < 3 LEVEL C3-4
3345	N/A	SPINAL FUSION ANTERIOR CERVICAL W/MEDTRONIC BETWEEN 6 AND 7
3345	Right	ANTERIOR CERVICAL C5-6 ACDS
3345	Left	SPINAL FUSION ANTERIOR CERVICAL W/MEDTRONIC < 3 LEVEL
3345	Right	ANTERIOR CERVICAL SPINAL FUSION C4-C6
3345	Right	CERVICAL ARTHROPLASTY WITH MEDTRONIC
3345	N/A	ANTERIOR CERVICAL SPINAL FUSION C3-7
3345	Bilateral	ANTERIOR CERVICAL DISCECTOMY AND FUSION
3345	Bilateral	ANTERIOR CERVICAL ARTHROPLASTY
3345	Right	ACDF 3-4
3345	N/A	CLOSED REDUCTION CERVICAL SPINE WITH ANTERIOR CERVICAL SPINAL FUSION
3345	N/A	ANTERIOR CERVICAL SPINAL FUSION With C7 Corpectomy
3345	N/A	ANTERIOR CERVICAL SPINAL FUSION-C4-C5-C6
3345	Left	SPINAL FUSION ANTERIOR CERVICAL W/MEDTRONIC < 3 LEVEL C5-C7 ACDF
3345	Bilateral	ANTERIOR CERVICAL ARTHROPLASTY C6-C7
3345	N/A	ANTERIOR CERVICAL SPINAL FUSION HARDWARE REMOVAL
3345	N/A	SPINAL FUSION ANTERIOR CERVICAL W/MEDTRONIC < 3 LEVEL
3345	N/A	ANTERIOR CERVICAL SPINAL FUSION, EXTENSION OF PRIOR C5-7 DOWN TO T1
3345	N/A	SPINAL FUSION ANTERIOR CERVICAL W/MEDTRONIC < 3 LEVEL -- C5/C6 ACDF
3345	Bilateral	SPINAL FUSION ANTERIOR CERVICAL W/MEDTRONIC < 3 LEVEL
3345	N/A	ANTERIOR CERVICAL SPINAL FUSION, IRRGATION AND DEBRIDEMENT
3345	N/A	ANTERIOR CERVICAL ARTHROPLASTY
3345	N/A	ANTERIOR CERVICAL SPINAL FUSION C3-C4
3345	Right	SPINAL FUSION ANTERIOR CERVICAL W/MEDTRONIC < 3 LEVEL
3345	Right	ANTERIOR CERVICAL ARTHROPLASTY
3345	N/A	ANTERIOR CERVICAL SPINAL FUSION C5-C6
3345	N/A	ANTERIOR CERVICAL SPINAL FUSION - REVISION C4-5
3345	N/A	SPINAL FUSION ANTERIOR CERVICAL W/MEDTRONIC < 3 LEVEL W/ARTIFICIAL DISC
3345	Right	ACDF C6-7
3345	Right	ACDF C5-6
3345	Right	REMOVAL OF EXISTING C-SPINE HARDWARE; SPINAL FUSION ANTERIOR CERVICAL W/MEDTRONIC < 3 LEVEL
3345	N/A	ANTERIOR CERVICAL SPINAL FUSION C4-5
3345	N/A	ANTERIOR CERVICAL SPINAL FUSION C3-5WITH REMOVAL OF PREVIOUS HARDWARE AND REVISION OF PRIOR C5-6 FUSION
3345	Left	ANTERIOR CERVICAL SPINAL FUSION HARDWARE REMOVAL WITH hardware replacement
3346	N/A	ANTERIOR CERVICAL SPINAL FUSION/CORPECTOMY
3346	Left	SPINAL FUSION ANTERIOR CERVICAL W/MEDTRONIC 3 + LEVELS
3346	N/A	SPINAL FUSION ANTERIOR CERVICAL W/MEDTRONIC 3 + LEVELS AND CORPECTOMY
3346	Bilateral	SPINAL FUSION ANTERIOR CERVICAL W/MEDTRONIC 3 + LEVELS
3346	Bilateral	C4-C7 ANTERIOR CERVICAL DISC FUSION WITH C5-C6 CORPECTOMY
3346	Bilateral	Cervical Laminoplasty C3-6
3346	N/A	1. Anterior cervical diskectomy and fusion at C4-C7 2. Intra-operative use of microscope 3. Use of x-ray fluoroscopy
3346	N/A	SPINAL FUSION ANTERIOR CERVICAL W/MEDTRONIC C3-C7
3346	Right	SPINAL FUSION ANTERIOR CERVICAL W/MEDTRONIC 3 + LEVELS.
3346	N/A	SPINAL FUSION ANTERIOR CERVICAL AND CORPECTOMY W/MEDTRONIC 3 + LEVELS
3346	N/A	Cervical 4-6 ACDF with medtronic, removal of prior hardware
3346	Right	SPINAL FUSION ANTERIOR CERVICAL W/MEDTRONIC 3 + LEVELS -- C3-C6 ACDF
3346	N/A	ANTERIOR CERVICAL DISCECTOMY AND FUSION WITH HARDWARE C4-7
3346	Right	SPINAL FUSION ANTERIOR CERVICAL W/MEDTRONIC C4-C7; CORPECTOMY C5-C6
3346	N/A	SPINAL FUSION ANTERIOR CERVICAL W/MEDTRONIC 3 + LEVELS C4 corpectomy, C3-C7 ACDF
3346	Right	1. Anterior cervical diskectomy and fusion at C4-7 2. Cervical vertebral body corpectomy at C5 and C6 3. Placement of Vertebral body cage with bone autograft
3346	Right	SPINAL FUSION AND CORPECTOMY ANTERIOR CERVICAL W/MEDTRONIC 3 + LEVELS
3346	Right	ANTERIOR CERVICAL CORPECTOMY AND FUSION WITH HARDWARE REMOVAL
3346	N/A	SPINAL FUSION ANTERIOR CERVICAL W/MEDTRONIC 3 + LEVELS
3346	Right	CORPECTOMY C5-6,C4-7 ANTERIOR INSTRUMENTATION
3346	Right	HARDWARE REMOVAL & REVISION SPINAL FUSION ANTERIOR CERVICAL W/MEDTRONIC 3 + LEVELS
3346	N/A	ANTERIOR CERVICAL SPINAL FUSION
3346	N/A	SPINAL FUSION CERVICAL CORPECTOMY REVISION W/MEDTRONIC 3 + LEVELS
3346	N/A	ANTERIOR C5 CORPECTOMY WITH C4-6 ACDF
3346	Bilateral	ANTERIOR CERVICAL SPINAL FUSION/CORPECTOMY
3346	N/A	SPINAL FUSION AND CORPECTOMY ANTERIOR CERVICAL W/MEDTRONIC 3 + LEVELS
3346	Bilateral	SPINAL FUSION ANTERIOR CERVICAL W/MEDTRONIC LEVELS 3-7, FORAMINOTOMY BILATERAL 3-4, 4-5
3346	Right	Corpectomy C5-6, Anterior cervical fusion C4-7
3346	N/A	ANTERIOR CERVICAL SPINAL DECOMPRESSION WITHOUT FUSION
3346	N/A	ANTERIOR CERVICAL SPINAL FUSION, C5 CORPECTOMY
3346	Right	REMOVAL OF EXISTING SPINAL IMPLANTS; REVISION SPINAL FUSION ANTERIOR CERVICAL W/MEDTRONIC 3 + LEVELS
3346	Right	SPINAL FUSION ANTERIOR CERVICAL W/MEDTRONIC 3 + LEVELS; halo crown traction placement
3346	Right	REVISION SPINAL FUSION ANTERIOR CERVICAL W/MEDTRONIC C 3-7
3346	N/A	ANTERIOR CERVICAL SPINAL FUSION/CORPECTOMY REVISION, C4-7, REVISION OF C5-6 CORPECTOMY CAGE FOLLOWED BY C2-T2 POSTERIOR SPINAL FUSION
3346	N/A	REVISION SPINAL FUSION ANTERIOR CERVICAL WITH POSSIBLE CORPECTOMY W/MEDTRONIC 3 + LEVELS
3346	Bilateral	C3-C7 ANTERIOR CERVICAL SPINAL FUSION
3346	Right	SPINAL FUSION ANTERIOR CERVICAL W/MEDTRONIC 3 + LEVELS
3346	Right	SPINAL FUSION ANTERIOR CERVICAL W/MEDTRONIC 3 + LEVELS. Cervical 3-6 anterior disectomy and fusion
3346	N/A	SPINAL FUSION AND CORPECTOMY ANTERIOR CERVICAL W/MEDTRONIC 3 + LEVELS
3346	Right	ACDF C4-7
3346	Left	ANTERIOR CERVICAL C2-C5 SPINAL FUSION/ C4 C5 CORPECTOMY
3346	Right	ACDF C4-T1 RIGHT
3346	N/A	CERVICAL CORPECTOMY AND SPINAL FUSION ANTERIOR CERVICAL W/MEDTRONIC 3 + LEVELS
3346	Right	ANTERIOR CERVICAL SPINAL FUSION/CORPECTOMY
3346	Right	SPINAL FUSION ANTERIOR CERVICAL W/MEDTRONIC 3 + LEVELS - CORPECTOMY
3346	Right	SPINAL FUSION ANTERIOR CERVICAL W/MEDTRONIC 3 + LEVELS W/CORPECTOMY
3346	N/A	SPINAL FUSION ANTERIOR CERVICAL W/MEDTRONIC 3 + LEVELS W/CORPECTOMY
3346	N/A	SPINAL FUSION ANTERIOR CERVICAL WITH CORPECTOMY c-6 ,fusion 5-7
3346	Right	1. Anterior cervical discectomy and fusion at C3-4, C4-5, C5-6, C6-7 2. Intra-operative use of microscope for microdissection
3992	N/A	POSTERIOR CERVICAL SPINAL FUSION; CLOSED REDUCTION CERVICAL SPINE; IRRIGATION AND DEBRIDEMENT CERVICAL SPINE
3992	N/A	POSTERIOR CERVICAL SPINAL FUSION; C1 - T2
3992	N/A	C3-C6 Posterior Cervical Laminoplasty
3992	Left	POSTERIOR CERVICAL SPINAL FUSION
3992	Bilateral	POSTERIOR CERVICAL SPINAL TUMOR RESECTION
3992	N/A	POSTERIOR CERVICAL SPINAL FUSION C2 TO T2 ; O-Arm
3992	N/A	C4-5-6-7 laminoplasty
3992	N/A	POSTERIOR CERVICAL SPINAL FUSION C2-C6
3992	N/A	POSTERIOR CERVICOTHORACIC SPINAL FUSION
3992	Bilateral	POSTERIOR CERVICAL SPINAL FUSION C2-T1
3992	N/A	POSTERIOR CERVICAL SPINAL FUSION C4-T2, DECOMPRESSION
3992	N/A	POSTERIOR CERVICAL SPINAL FUSION: C5-T2
3992	Bilateral	POSTERIOR CERVICAL SPINAL FUSION, Occipital cervical
3992	N/A	POSTERIOR CERVICAL SPINAL FUSION CERVICAL TWO THROUGH CERVICAL FIVE
3992	Right	POSTERIOR CERVICAL SPINAL FUSION
3992	N/A	POSTERIOR CERVICAL SPINAL FUSION - HARDWARE REMOVAL ONLY
3992	N/A	POSTERIOR CERVICAL SPINAL FUSION AND DECOMPRESSION, OCCIPUT TO CERVICAL , LAMINECTOMY OF CERVICAL 1 and cervical 2
3992	N/A	POSTERIOR CERVICAL SPINAL FUSION With possible Dr. XXX for closure assistance
3992	Bilateral	C3-C6 POSTERIOR CERVICAL SPINAL FUSION
3992	N/A	POSTERIOR CERVICAL SPINAL INCISION AND DRAINAGE C3-C5 AND LAMINOTOMIES
3992	N/A	ANTERIOR CERVICAL SPINAL FUSION
3992	N/A	POSTERIOR CERVICAL THORACIC SPINAL FUSION
3992	Bilateral	POSTERIOR CERVICAL SPINAL DECOMPRESSION
3992	Bilateral	POSTERIOR CERVICAL SPINAL C1 - C2 decompression fusion
3992	N/A	POSTERIOR CERVICAL SPINAL FUSION, C5 to T5
3992	Bilateral	POSTERIOR CERVICAL SPINAL FUSION - C2-T3 PSF
3992	N/A	POSTERIOR CERVICAL SPINAL FUSION
3992	N/A	Revision of T2 left-sided pedicle screw placement
3992	N/A	SPINAL FUSION, POSTERIOR CERVICAL < 3 LEVELS With stealth
3992	N/A	POSTERIOR CERVICAL SPINAL FUSION; c5-t2 fusion; c6/7 lami
3992	N/A	c1-c2 posterior fusion
3992	Bilateral	C2 partial laminectomy, C3-7 laminoplasty,
3992	N/A	POSTERIOR CERVICAL HARDWARE REMOVAL, IRRIGATION AND DEBRIDEMENT
3992	N/A	POSTERIOR CERVICAL SPINAL FUSION C4-T2
3992	N/A	CERVICAL SPINAL IRRIGATION AND DEBRIDEMENT
3992	N/A	POSTERIOR CERVICAL SPINAL HARDWARE REMOVAL - hardware revision, occiput to C5.
3992	N/A	Revision of Right C5 screw, Prone
3992	N/A	POSTERIOR CERVICAL SPINAL FUSION C3-T2
3992	Bilateral	POSTERIOR CERVICo-thoracic SPINAL FUSION
3992	Bilateral	SPINAL FUSION, POSTERIOR CERVICAL < 3 LEVELS
3992	Bilateral	POSTERIOR CERVICAL SPINAL C4-C6 LAMINOPLASTY
3992	N/A	POSTERIOR CERVICAL SPINAL FUSION c2-t9
3992	N/A	POSTERIOR CERVICAL SPINAL FUSION - HARDWARE REMOVAL
3992	N/A	POSTERIOR CERVICAL SPINAL FUSION C3-C6
3992	N/A	POSTERIOR CERVICAL SPINAL FUSION C3-T1
3992	N/A	POSTERIOR CERVICAL TWO THROUGH THORACIC ONE SPINAL FUSION AND DECOMPRESSION
3992	N/A	SPINAL FUSION, POSTERIOR CERVICAL < 3 LEVELS c1-c2
3992	N/A	POSTERIOR CERVICAL SPINAL FUSION C3-T1, C5-C7 laminectomy
3992	N/A	POSTERIOR CERVICAL SPINAL FUSION, C3 to C6
3992	N/A	POSTERIOR CERVICAL SPINAL REVISION
3992	N/A	POSTERIOR CERVICAL SPINAL FUSION C1-C5, LEVEL C2 LAMINECTOMY
3992	N/A	SPINAL FUSION, POSTERIOR CERVICAL < 3 LEVELS
3992	Bilateral	REVISION SPINAL FUSION, POSTERIOR CERVICAL < 3 LEVELS
3992	N/A	POSTERIOR CERVICAL SPINAL FUSION; Decompression Infusion
3992	N/A	1. Application of crown halo for stabilization and traction during surgery. 2. Posterior midline occipito-cervical dissection with exposure of the occiput, C1, C2 and C3 and decompression with C1 laminectomy. 3. Occiput to C2 screw rod implantation and fusion, obtaining autologous calvarial bone harvest using Micro-Aire impactor for bony fusion.
3992	N/A	POSTERIOR CERVICAL SPINAL FUSION C2-T2, skipping c3 and c7
3992	N/A	REVISION SPINAL FUSION, POSTERIOR CERVICAL < 3 LEVEL; REMOVAL & EXTENSION OF CURRENT HARDWARE
3992	N/A	REVISION OF POSTERIOR CERVICAL SPINAL FUSION
3992	N/A	CERVICAL LAMINECTOMY & DECOMPRESSION C6-7
3992	Bilateral	SPINAL FUSION, OCCIPITAL TO POSTERIOR CERVICAL 2 LEVEL
3992	N/A	POSTERIOR CERVICAL SPINAL FUSION - C1-2 FUSION, C1 LAMINOPLASTY
3992	Right	SPINAL FUSION, POSTERIOR CERVICAL < 3 LEVELS
3992	N/A	1. Posterior cervical 1 and 2 fusion with DBM
3992	N/A	POSTERIOR THORACIC SPINAL FUSION
3992	Bilateral	POSTERIOR CERVICAL SPINAL FUSION C3-C6
3992	N/A	POSTERIOR CERVICAL SPINAL FUSION, C2-T2 POSTERIOR INSTRUMENTATION AND FUSION, C3-C6 LAMINECTOMY
3992	N/A	POSTERIOR CERVICAL SPINAL FUSION halo removal
3992	N/A	SPINAL FUSION, POSTERIOR CERVICAL < 3 LEVELS C2-T2
3992	N/A	SPINAL FUSION, POSTERIOR CERVICAL < 3 LEVELS; STEALTH GUIDANCE
3992	N/A	POSTERIOR CERVICAL SPINAL FUSION with stealth & allograft
3992	Bilateral	POSTERIOR CERVICAL SPINAL FUSION C2-T2
3992	Bilateral	POSTERIOR CERVICAL SPINAL FUSION
3992	N/A	POSTERIOR CERVICAL SPINAL FUSION C2-T2
3992	N/A	POSTERIOR CERVICAL SPINAL FUSION, C1-2
3992	Left	SPINAL FUSION, POSTERIOR CERVICAL < 3 LEVELS
3992	Bilateral	POSTERIOR CERVICAL SPINAL FUSION, C5 to T4
3992	N/A	POSTERIOR CERVICAL/THORACIC SPINAL FUSION - LEVELS C3-T3
3992	N/A	POSTERIOR CERVICAL SPINAL FUSION CERVICAL 4 CERVICAL 5 LAMINECTOMYWITH OPEN REDUCTION
3992	N/A	ANTERIOR CERVICAL SPINAL FUSION
3992	Bilateral	C2-T2 POSTERIOR CERVICAL SPINAL FUSION
4015	Bilateral	TRANSORAL REMOVAL ODONTOID W/ POST. CERVICAL FUSION
4306	N/A	FUSION SPINE CERVICAL ANTERIOR INCLUDES DISCECTOMY DECOMPRESSION AND CORPECTOMY with previous hardware removal
4306	N/A	FUSION SPINE CERVICAL ANTERIOR DISC AND FUSION
4306	Bilateral	FUSION SPINE CERVICAL ANTERIOR INCLUDES DISCECTOMY DECOMPRESSION
4306	N/A	REMOVAL OF EXISTING ACDF HARDWARE; REVISION ANTERIOR CERVICAL FUSION
4306	N/A	ANTERIOR CERVICAL DISCECTOMY FUSION C2-C3
4306	N/A	FUSION SPINE CERVICAL ANTERIOR INCLUDES DISCECTOMY DECOMPRESSION AND CORPECTOMY C4-6
4306	Right	FUSION SPINE CERVICAL ANTERIOR INCLUDES DISCECTOMY DECOMPRESSION AND CORPECTOMY
4306	N/A	FUSION SPINE CERVICAL ANTERIOR C6-T1 INCLUDES DISCECTOMY DECOMPRESSION AND C7 CORPECTOMY
4306	N/A	FUSION SPINE CERVICAL ANTERIOR INCLUDES DISCECTOMY DECOMPRESSION AND CORPECTOMY-C5-7
4306	N/A	FUSION SPINE CERVICAL ANTERIOR INCLUDES DISCECTOMY DECOMPRESSION AND CORPECTOMY, and hardware removal
4306	N/A	FUSION SPINE CERVICAL ANTERIOR INCLUDES DISCECTOMY DECOMPRESSION AND CORPECTOMY; HARDWARE REMOVAL OF PRIOR C-SPINE IMPLANTS
4306	N/A	FUSION SPINE CERVICAL ANTERIOR INCLUDES DISCECTOMY and DECOMPRESSION
4306	N/A	FUSION SPINE CERVICAL ANTERIOR C6-C7
4306	N/A	FUSION SPINE CERVICAL ANTERIOR INCLUDES DISCECTOMY DECOMPRESSION AND CORPECTOMY
4306	N/A	FUSION SPINE CERVICAL C6-T1 ANTERIOR INCLUDES DISCECTOMY DECOMPRESSION AND C7 CORPECTOMY
4306	N/A	FUSION SPINE CERVICAL ANTERIOR INCLUDES DISCECTOMY DECOMPRESSION AND CORPECTOMY ANTERIOR AND POSTERIOR approaches
4306	N/A	FUSION SPINE CERVICAL ANTERIOR INCLUDES DISCECTOMY DECOMPRESSION
4306	Right	FUSION SPINE CERVICAL ANTERIOR INCLUDES DISCECTOMY DECOMPRESSION
4306	N/A	FUSION SPINE CERVICAL ANTERIOR INCLUDES DISCECTOMY DECOMPRESSION AND CORPECTOMY with allograft and autograft
4306	N/A	FUSION SPINE CERVICAL ANTERIOR INCLUDES DISCECTOMY DECOMPRESSION AND CORPECTOMY, hardware removal, bone graft
4306	N/A	FUSION SPINE CERVICAL ANTERIOR INCLUDES DISCECTOMY DECOMPRESSION C5-C6
4306	Right	FUSION SPINE CERVICAL ANTERIOR INCLUDES DISCECTOMY DECOMPRESSION AND CORPECTOMY, C4-5, C5-6
4306	N/A	FUSION SPINE CERVICAL ANTERIOR INCLUDES DISCECTOMY DECOMPRESSION WITH O ARM.
4306	N/A	ANTERIOR CERVICAL DISCECTOMY W/ FUSION
4306	N/A	FUSION SPINE CERVICAL ANTERIOR INCLUDES DISCECTOMY DECOMPRESSION AND CORPECTOMY with allograft
4306	N/A	FUSION SPINE CERVICAL ANTERIOR INCLUDES DISCECTOMY DECOMPRESSION AND CORPECTOMY ; C5-6
4306	Left	FUSION SPINE CERVICAL ANTERIOR INCLUDES DISCECTOMY DECOMPRESSION AND CORPECTOMY- levels 3-5
4306	Left	FUSION SPINE CERVICAL ANTERIOR INCLUDES DISCECTOMY DECOMPRESSION AND CORPECTOMY
4306	N/A	FUSION SPINE CERVICAL ANTERIOR INCLUDES DISCECTOMY DECOMPRESSION AND CORPECTOMY levels 4-7
4306	N/A	FUSION SPINE CERVICAL ANTERIOR INCLUDES DISCECTOMY DECOMPRESSION AND CORPECTOMY; SCREW REMOVAL FROM PREVIOUS ACDF
4306	N/A	FUSION SPINE CERVICAL ANTERIOR and posterior INCLUDES DISCECTOMY DECOMPRESSION AND CORPECTOMY
4306	Bilateral	FUSION SPINE CERVICAL ANTERIOR INCLUDES DISCECTOMY DECOMPRESSION AND CORPECTOMY
6152	Bilateral	ANTERIOR/POSTERIOR CERVICAL SPINAL FUSION
6152	N/A	ANTERIOR/POSTERIOR CERVICAL SPINAL FUSION
6152	N/A	FUSION,SPINE CERVICAL ANTERIOR
6152	N/A	FUSION,SPINE CERVICAL ANTERIOR/POSTERIOR
6152	N/A	ANTERIOR CERVICAL SPINAL FUSION
6152	Bilateral	ANTERIOR CERVICAL SPINAL FUSION
6152	N/A	ANTERIOR CERVICAL SPINAL FUSION/Repair
6334	Bilateral	POSTERIOR CERVICAL SPINAL FUSION WITH STEALTH - cancel in OR
6334	Bilateral	POSTERIOR CERVICAL SPINAL FUSION WITH STEALTH and hardware removal
6334	N/A	POSTERIOR CERVICAL SPINAL FUSION WITH STEALTH, LUMBAR DRAIN
6334	N/A	POSTERIOR CERVICAL SPINAL FUSION WITH STEALTH. Irrigation and debridement of cervical spine abcess.
6334	N/A	POSTERIOR CERVICAL THORACIC SPINAL FUSION WITH STEALTH
6334	N/A	POSTERIOR CERVICAL SPINAL FUSION WITH STEALTH, Metastatic tumor removal
6334	Right	POSTERIOR CERVICAL SPINAL FUSION WITH STEALTH
6334	N/A	C2-T2 posterior spinal fusion with O-arm and stealth navigation c3-c6 laminectomy
6334	N/A	POSTERIOR CERVICAL SPINAL FUSION WITH STEALTH - aborted case in OR
6334	N/A	POSTERIOR CERVICAL TO THORACIC SPINAL FUSION AND DECOMPRESSION WITH STEALTH
6334	Bilateral	POSTERIOR occipitoCERVICAL SPINAL FUSION WITH STEALTH
6334	N/A	POSTERIOR CERVICAL SPINAL FUSION WITH STEALTH C1-T2
6334	N/A	POSTERIOR CERVICAL SPINAL FUSION WITH STEALTH, decompression, & LAMINOPLASTY
6334	N/A	POSTERIOR CERVICAL SPINAL FUSION WITH STEALTH & O-ARM
6334	Bilateral	OCCIPUT TO C4 POSTERIOR FUSION WITH STEALTH; C1 to c3 Laminectomy
6334	Bilateral	C3-T1 POSTERIOR SPINAL FUSION WITH STEALTH/O-ARM
6334	N/A	POSTERIOR CERVICAL SPINAL FUSION WITH STEALTH C3-C6, posterior cervical screw revision C3-C6
6334	Bilateral	POSTERIOR CERVICAL SPINAL FUSION WITH STEALTH
6334	Bilateral	POSTERIOR CERVICAL SPINAL FUSION, DECOMPRESSION, AND LAMINOPLASTY WITH STEALTH, C2-T3
6334	N/A	POSTERIOR CERVICOTHORACIC SPINAL FUSION WITH STEALTH
6334	N/A	POSTERIOR OCCIPITAL-CERVICAL SPINAL FUSION WITH STEALTH - O-ARM NEEDED AT 10:00 FOR 20 MINUTES
6334	N/A	POSTERIOR CERVICAL SPINAL FUSION, CERVICAL/THORACIC DECOMPRESSION C2-T2 WITH ALLOGRAT AND AUTOGRAFT
6334	N/A	POSTERIOR CERVICAL LAMINECTOMY AND FUSION WITH DECOMPRESSION AND INSTRUMENTATION WITH STEALTH
6334	N/A	REVISION OF POSTERIOR CERVICAL SPINAL FUSION WITH STEALTH
6334	N/A	POSTERIOR CERVICAL SPINAL FUSION WITH STEALTH- C2 SCREW REVISION
6334	N/A	SPINAL FUSION POSTERIOR CERVICAL <3 LEVELS W/STEALTH
6334	N/A	REVISION OF POSTERIOR CERVICAL SPINAL FUSION WITH STEALTH-REMOVAL OF C5 SCREW LEFT
6334	N/A	POSTERIOR CERVICAL SPINAL FUSION and Laminoplasty WITH STEALTH
6334	N/A	POSTERIOR CERVICAL DECOMPRESSION AND SPINAL FUSION WITH STEALTH (C2-T2)
6334	N/A	POSTERIOR CERVICAL -THORACIC SPINAL FUSION WITH STEALTH
6334	Bilateral	REMOVAL OF THORACIC SPINE HARDWARE. BILATERAL CERVICOTHORACIC SPINAL FUSION
6334	N/A	C3-C6 POSTERIOR CERVICAL SPINAL FUSION AND DECOMPRESSION WITH STEALTH
6334	N/A	POSTERIOR CERVICAL SPINAL FUSION WITH STEALTH C2-T2
6334	N/A	POSTERIOR CERVICAL SPINAL FUSION WITH
6334	N/A	POSTERIOR CERVICAL SPINAL FUSION WITH STEALTH Occipital to C3
6334	Bilateral	POSTERIOR CERVICAL AND THORACIC SPINAL FUSION WITH STEALTH, C3-C6 laminectomy and partial laminectomy on C2 and C7.
6334	N/A	POSTERIOR CERVICAL SPINAL FUSION WITH STEALTH, C2-T2 w/ monitoring
6334	N/A	C2-T2 POSTERIOR CERVICOTHORACIC SPINAL FUSION WITH STEALTH
6334	Bilateral	POSTERIOR CERVICAL SPINAL FUSION C1-T2 WITH STEALTH
6334	N/A	POSTERIOR CERVICAL SPINAL FUSION
6334	N/A	POSTERIOR CERVICAL SPINAL FUSION WITH STEALTH
6334	N/A	POSTERIOR CERVICAL SPINAL FUSION WITH STEALTH - C2-T2 posterior spinal fusion with O-arm stealth; C3-4 laminectomy; right C2-3, C3-4, C4-5, C7-T1 foraminotomies
6334	N/A	POSTERIOR CERVICAL SPINAL FUSION WITH STEALTH C2-C7

## Sheet: S2 Diagnosis Text
Preoperative Diagnosis (unique)	Text Match Myelopathy	Text Match Radiculopathy	Hindman Probable Myelopathy	Hindman Probable Radiculopathy	Chen Probable Myelopathy	Chen Probable Radiculopathy	Olinger Probable Myelopathy	Olinger Probable Radiculopathy	Added Myelopathy	Final Myelopathy	Added Radiculopathy	Final Radiculopathy	Cervical Spine Fracture	Cervical Spine Trauma or Injury
1) prone OSI cervical traction 2) sandwhich flip supine acf 3) prone OSI	FALSE	FALSE							No	FALSE	No	FALSE
C6-7; XXX(EEG Neurology) c. XXX	FALSE	FALSE							No	FALSE	No	FALSE
trauma	FALSE	FALSE							No	FALSE	No	FALSE
1 Level ACDF Fusion	FALSE	FALSE							No	FALSE	No	FALSE
Abnormal CT scan, cervical spine [R93.7]	FALSE	FALSE							No	FALSE	No	FALSE
Abnormal MRI, cervical spine [R93.7]	FALSE	FALSE							No	FALSE	No	FALSE
Abnormality of gait [R26.9]	FALSE	FALSE			TRUE		TRUE		Yes	TRUE	No	FALSE
Abscess [L02.91]	FALSE	FALSE							No	FALSE	No	FALSE
Abscess in epidural space of cervical spine [G06.1]	FALSE	FALSE							No	FALSE	No	FALSE
Accidental fall [W19.XXXA]	FALSE	FALSE							No	FALSE	No	FALSE
Acquired basilar invagination of skull [738.19]	FALSE	FALSE							No	FALSE	No	FALSE
Acquired kyphosis [M40.209]	FALSE	FALSE							No	FALSE	No	FALSE
Acquired spondylolisthesis of cervical vertebra [M43.12]	FALSE	FALSE							No	FALSE	No	FALSE
Acute cervical radiculopathy [723.4]	FALSE	TRUE							No	FALSE	No	TRUE
Acute cystitis with hematuria [N30.01]	FALSE	FALSE							No	FALSE	No	FALSE
Acute flaccid paralysis (HCC) [G83.89]	FALSE	FALSE							No	FALSE	No	FALSE
Acute focal neurological deficit [R29.818]	FALSE	FALSE							No	FALSE	No	FALSE
Acute head trauma, initial encounter [S09.90XA]	FALSE	FALSE							No	FALSE	No	FALSE
Acute hematogenous osteomyelitis of right femur (HCC) [M86.051]	FALSE	FALSE							No	FALSE	No	FALSE
Acute low back pain, unspecified back pain laterality, unspecified whether sciatica present [M54.5]	FALSE	FALSE							No	FALSE	No	FALSE
Acute metabolic encephalopathy [G93.41]	FALSE	FALSE							No	FALSE	No	FALSE
Acute midline back pain, unspecified back location [M54.9]	FALSE	FALSE							No	FALSE	No	FALSE
Acute midline low back pain with bilateral sciatica [M54.42, M54.41]	FALSE	FALSE							No	FALSE	No	FALSE
Acute midline thoracic back pain [M54.6]	FALSE	FALSE							No	FALSE	No	FALSE
Acute neck pain [M54.2]	FALSE	FALSE							No	FALSE	No	FALSE
Acute osteomyelitis of cervical spine (HCC) [M46.22]	FALSE	FALSE							No	FALSE	No	FALSE
Acute pain of left shoulder [M25.512]	FALSE	FALSE							No	FALSE	No	FALSE
Acute pain of right wrist [M25.531]	FALSE	FALSE							No	FALSE	No	FALSE
Acute respiratory failure with hypoxia [J96.01]	FALSE	FALSE							No	FALSE	No	FALSE
Acute traumatic injury of cervical spine (HCC) [S14.109A]	FALSE	FALSE							No	FALSE	No	FALSE		TRUE
Acute traumatic injury of cervical spine [S14.109A]	FALSE	FALSE							No	FALSE	No	FALSE		TRUE
Adjacent segment disease with spinal stenosis [M48.00]	FALSE	FALSE			TRUE		TRUE		Yes	TRUE	No	FALSE
Aftercare [Z51.89]	FALSE	FALSE							No	FALSE	No	FALSE
All terrain vehicle accident causing injury, initial encounter [V86.99XA]	FALSE	FALSE							No	FALSE	No	FALSE
Altered mental status, unspecified altered mental status type [R41.82]	FALSE	FALSE							No	FALSE	No	FALSE
Anemia [D64.9]	FALSE	FALSE							No	FALSE	No	FALSE
ankylosing spondylitis with basilar invagination s/p transoral resection	FALSE	FALSE							No	FALSE	No	FALSE
Antalgic gait [R26.89]	FALSE	FALSE							No	FALSE	No	FALSE
anterior cervical fusion/medtronic	FALSE	FALSE							No	FALSE	No	FALSE
anterior subluxation in cervical spine	FALSE	FALSE							No	FALSE	No	FALSE
anterolisthesis of C2-C3	FALSE	FALSE							No	FALSE	No	FALSE
Anterolisthesis of cervical spine [M43.12]	FALSE	FALSE							No	FALSE	No	FALSE
Arm numbness [R20.0]	FALSE	FALSE							No	FALSE	No	FALSE
Arm pain [M79.603]	FALSE	FALSE				TRUE		TRUE	No	FALSE	Yes	TRUE
Arm paresthesia, left [R20.2]	FALSE	FALSE				TRUE		TRUE	No	FALSE	Yes	TRUE
Arthralgia of left upper arm [M25.522]	FALSE	FALSE							No	FALSE	No	FALSE
Arthropathy of cervical facet joint [M47.812]	FALSE	FALSE							No	FALSE	No	FALSE
Ascending paralysis (HCC) [G61.0]	FALSE	FALSE							No	FALSE	No	FALSE
At risk for injury associated with anticoagulation [Z91.89]	FALSE	FALSE							No	FALSE	No	FALSE
Ataxia [R27.0]	FALSE	FALSE							No	FALSE	No	FALSE
Atlantoaxial instability [M53.2X1]	FALSE	FALSE							No	FALSE	No	FALSE
Atlanto-axial instability [M53.2X1]	FALSE	FALSE							No	FALSE	No	FALSE
Atlantoaxial subluxation, initial encounter [S13.120A]	FALSE	FALSE							No	FALSE	No	FALSE
atlantoaxial; atlas assimilation	FALSE	FALSE							No	FALSE	No	FALSE
Atlanto-occipital instability [M53.2X1]	FALSE	FALSE							No	FALSE	No	FALSE
Atlanto-occipital subluxation, initial encounter [S13.120A]	FALSE	FALSE							No	FALSE	No	FALSE
ATV accident causing injury, initial encounter [V86.99XA]	FALSE	FALSE							No	FALSE	No	FALSE
AVF (arteriovenous fistula) (HCC) [I77.0]	FALSE	FALSE							No	FALSE	No	FALSE
back pain	FALSE	FALSE							No	FALSE	No	FALSE
Back pain [724.5]	FALSE	FALSE							No	FALSE	No	FALSE
Back pain [M54.9]	FALSE	FALSE							No	FALSE	No	FALSE
Back pain with left-sided radiculopathy [M54.10]	FALSE	TRUE							No	FALSE	No	TRUE
Back pain, unspecified back location, unspecified back pain laterality, unspecified chronicity [M54.9]	FALSE	FALSE							No	FALSE	No	FALSE
Bacteremia [R78.81]	FALSE	FALSE							No	FALSE	No	FALSE
Bacteremia due to Gram-positive bacteria [R78.81]	FALSE	FALSE							No	FALSE	No	FALSE
Basilar invagination [756.0]	FALSE	FALSE							No	FALSE	No	FALSE
Basilar invagination [Q75.8]	FALSE	FALSE			TRUE		TRUE		Yes	TRUE	No	FALSE
Basilar invagination of skull, acquired [M95.2]	FALSE	FALSE							No	FALSE	No	FALSE
basilar invagination, Chiari I, unstable CVJ, XXX syndrome	FALSE	FALSE							No	FALSE	No	FALSE
Bike accident, initial encounter [V19.9XXA]	FALSE	FALSE							No	FALSE	No	FALSE
Bilateral arm pain [729.5]	FALSE	FALSE				TRUE		TRUE	No	FALSE	Yes	TRUE
Bilateral arm pain [M79.601, M79.602]	FALSE	FALSE				TRUE		TRUE	No	FALSE	Yes	TRUE
Bilateral arm weakness [R29.898]	FALSE	FALSE							No	FALSE	No	FALSE
Bilateral hand numbness [R20.0]	FALSE	FALSE							No	FALSE	No	FALSE
Bilateral leg weakness [R29.898]	FALSE	FALSE							No	FALSE	No	FALSE
Bilateral neck pain [M54.2]	FALSE	FALSE							No	FALSE	No	FALSE
Bilateral neuropathy of upper extremities [G62.9]	FALSE	FALSE							No	FALSE	No	FALSE
Blunt trauma [T14.90XA]	FALSE	FALSE							No	FALSE	No	FALSE
Bone cyst [733.20]	FALSE	FALSE							No	FALSE	No	FALSE
Bone mass [M89.9]	FALSE	FALSE							No	FALSE	No	FALSE
Bone metastasis (HCC) [C79.51]	FALSE	FALSE							No	FALSE	No	FALSE
Bone spur [M77.9]	FALSE	FALSE							No	FALSE	No	FALSE
Brain mass [G93.89]	FALSE	FALSE							No	FALSE	No	FALSE
Brain stem compression [348.4]	FALSE	FALSE	TRUE		TRUE		TRUE		Yes	TRUE	No	FALSE
brain stem compression; CVJ abnormalities; Chiari; SHM s/p transoral	FALSE	FALSE							No	FALSE	No	FALSE
Bulging lumbar disc [M51.26]	FALSE	FALSE							No	FALSE	No	FALSE
Bulging of cervical intervertebral disc [M50.30]	FALSE	FALSE				TRUE		TRUE	No	FALSE	Yes	TRUE
C spine injury	FALSE	FALSE							No	FALSE	No	FALSE		TRUE
C1 cervical fracture [S12.000A]	FALSE	FALSE							No	FALSE	No	FALSE	TRUE
C1 compression s/p transoral odontoid clivus resection	FALSE	FALSE							No	FALSE	No	FALSE
C1 compression with quadriparesis	FALSE	FALSE	TRUE		TRUE		TRUE		Yes	TRUE	No	FALSE
C1 spinal cord injury, initial encounter [S14.101A]	FALSE	FALSE							No	FALSE	No	FALSE
C1 stenosis secondary to CPPD; C4-5 stenosis	FALSE	FALSE	TRUE		TRUE		TRUE		Yes	TRUE	No	FALSE
C1-2 degeneration	FALSE	FALSE							No	FALSE	No	FALSE
C1-C2 fracture	FALSE	FALSE							No	FALSE	No	FALSE
C1-c2 instability	FALSE	FALSE							No	FALSE	No	FALSE
C1-C2 instability [M53.2X1]	FALSE	FALSE							No	FALSE	No	FALSE
C1-C2 vertebral instability [M53.2X1]	FALSE	FALSE							No	FALSE	No	FALSE
C2 cervical fracture (HCC) [S12.100A]	FALSE	FALSE							No	FALSE	No	FALSE	TRUE
C2 cervical fracture [805.02]	FALSE	FALSE							No	FALSE	No	FALSE	TRUE
C2 cervical fracture, closed, initial encounter [805.02]	FALSE	FALSE							No	FALSE	No	FALSE	TRUE
C2 cervical fracture, sequela [905.1]	FALSE	FALSE							No	FALSE	No	FALSE	TRUE
C2 mass	FALSE	FALSE							No	FALSE	No	FALSE
C2, C3 cord compression with instability	FALSE	FALSE	TRUE		TRUE		TRUE		Yes	TRUE	No	FALSE
C2-3 stenosis	FALSE	FALSE	TRUE		TRUE		TRUE		Yes	TRUE	No	FALSE
C3 cervical fracture [805.03]	FALSE	FALSE							No	FALSE	No	FALSE	TRUE
C3 cervical fracture, closed, initial encounter [805.03]	FALSE	FALSE							No	FALSE	No	FALSE	TRUE
C3-C5 cervical spondylosis	FALSE	FALSE							No	FALSE	No	FALSE
C3-C5 fx	FALSE	FALSE							No	FALSE	No	FALSE	TRUE
C3-C5 stenosis	FALSE	FALSE	TRUE		TRUE		TRUE		Yes	TRUE	No	FALSE
c4	FALSE	FALSE							No	FALSE	No	FALSE
C4-5 anklyosed cervical spine	FALSE	FALSE							No	FALSE	No	FALSE
C4-5 fracture	FALSE	FALSE							No	FALSE	No	FALSE	TRUE
C5 fracture	FALSE	FALSE							No	FALSE	No	FALSE	TRUE
C5 spinal cord injury, initial encounter [S14.105A]	FALSE	FALSE							No	FALSE	No	FALSE
C5 vertebral fracture, open, initial encounter [805.15]	FALSE	FALSE							No	FALSE	No	FALSE	TRUE
C6 radiculopathy [723.4]	FALSE	TRUE							No	FALSE	No	TRUE
C6 radiculopathy [M54.12]	FALSE	TRUE							No	FALSE	No	TRUE
C6-7 disc	FALSE	FALSE		TRUE				TRUE	No	FALSE	Yes	TRUE
C6-7 disc bulge, C7 radiculopathy	FALSE	TRUE							No	FALSE	No	TRUE
C6-7 disc eccentric to left	FALSE	FALSE		TRUE				TRUE	No	FALSE	Yes	TRUE
C6-7 dislocation/fracture	FALSE	FALSE							No	FALSE	No	FALSE	TRUE
C6-7 fx/dislocation	FALSE	FALSE							No	FALSE	No	FALSE	TRUE
C6-7 herniated disc on right	FALSE	FALSE		TRUE				TRUE	No	FALSE	Yes	TRUE
C6-7 herniated disc right	FALSE	FALSE		TRUE				TRUE	No	FALSE	Yes	TRUE
C7 aneurysmal bone cyst	FALSE	FALSE							No	FALSE	No	FALSE
C7 cervical fracture, closed, initial encounter [805.07]	FALSE	FALSE							No	FALSE	No	FALSE	TRUE
C7 radiculopathy [M54.12]	FALSE	TRUE							No	FALSE	No	TRUE
C7- T1 ACDF then C6-T5 post fusion	FALSE	FALSE							No	FALSE	No	FALSE
C7 tear drop fracture	FALSE	FALSE							No	FALSE	No	FALSE	TRUE
c7 transverse process fx	FALSE	FALSE							No	FALSE	No	FALSE	TRUE
C7-T1 pseudoarthrosis	FALSE	FALSE							No	FALSE	No	FALSE
Calcification of cartilage [733.99]	FALSE	FALSE							No	FALSE	No	FALSE
Carpal tunnel syndrome, unspecified laterality [G56.00]	FALSE	FALSE							No	FALSE	No	FALSE
Central cord synd at unsp level of cerv spinal cord, init (HCC) [S14.129A]	FALSE	FALSE							No	FALSE	No	FALSE
Central cord syndrome at C3 level of cervical spinal cord, initial encounter (HCC) [S14.123A]	FALSE	FALSE							No	FALSE	No	FALSE
Central cord syndrome at C3 level of cervical spinal cord, initial encounter [S14.123A]	FALSE	FALSE							No	FALSE	No	FALSE
Central cord syndrome at C4 level of cervical spinal cord, initial encounter (HCC) [S14.124A]	FALSE	FALSE							No	FALSE	No	FALSE
Central cord syndrome at C5 level of cervical spinal cord, initial encounter (HCC) [S14.125A]	FALSE	FALSE							No	FALSE	No	FALSE
Central cord syndrome at C5 level of cervical spinal cord, initial encounter [S14.125A]	FALSE	FALSE							No	FALSE	No	FALSE
Central cord syndrome at C6 level of cervical spinal cord, initial encounter (HCC) [S14.126A]	FALSE	FALSE							No	FALSE	No	FALSE
Central cord syndrome, initial encounter (HCC) [S14.129A]	FALSE	FALSE							No	FALSE	No	FALSE
Central cord syndrome, initial encounter [952.9]	FALSE	FALSE	TRUE		TRUE		TRUE		Yes	TRUE	No	FALSE
Central cord syndrome, initial encounter [S14.129A]	FALSE	FALSE							No	FALSE	No	FALSE
Central cord syndrome, subsequent encounter [S14.129D]	FALSE	FALSE							No	FALSE	No	FALSE
Central stenosis of spinal canal [M48.00]	FALSE	FALSE	TRUE		TRUE		TRUE		Yes	TRUE	No	FALSE
Cerviacl Fusion	FALSE	FALSE							No	FALSE	No	FALSE
cervical and neck fx acdf	FALSE	FALSE							No	FALSE	No	FALSE	TRUE
Cervical arthritis with myelopathy [M47.12]	TRUE	FALSE							No	TRUE	No	FALSE
Cervical compression fracture [S12.9XXA]	FALSE	FALSE							No	FALSE	No	FALSE	TRUE
Cervical compression fracture, initial encounter [M48.52XA]	FALSE	FALSE							No	FALSE	No	FALSE	TRUE
Cervical compression fracture, with delayed healing, subsequent encounter [M48.52XG]	FALSE	FALSE							No	FALSE	No	FALSE	TRUE
cervical cord compression	FALSE	FALSE	TRUE		TRUE		TRUE		Yes	TRUE	No	FALSE
Cervical cord compression with myelopathy (HCC) [G95.20]	TRUE	FALSE							No	TRUE	No	FALSE
Cervical cord compression with myelopathy [G95.20]	TRUE	FALSE							No	TRUE	No	FALSE
Cervical cord myelomalacia (HCC) [G95.89]	FALSE	FALSE	TRUE		TRUE		TRUE		Yes	TRUE	No	FALSE
Cervical cord myelomalacia [G95.89]	FALSE	FALSE	TRUE		TRUE		TRUE		Yes	TRUE	No	FALSE
Cervical disc disease [M50.90]	FALSE	FALSE				TRUE		TRUE	No	FALSE	Yes	TRUE
Cervical disc disease with myelopathy [722.71]	TRUE	FALSE							No	TRUE	No	FALSE
Cervical disc disorder at C4-C5 level with radiculopathy [M50.121]	FALSE	TRUE							No	FALSE	No	TRUE
Cervical disc disorder at C5-C6 level with radiculopathy [M50.122]	FALSE	TRUE							No	FALSE	No	TRUE
Cervical disc disorder at C6-C7 level with radiculopathy [M50.123]	FALSE	TRUE							No	FALSE	No	TRUE
Cervical disc disorder with myelopathy [M50.00]	TRUE	FALSE							No	TRUE	No	FALSE
Cervical disc disorder with myelopathy of cervical region [722.71]	TRUE	FALSE							No	TRUE	No	FALSE
Cervical disc disorder with myelopathy of cervical region [M50.00]	TRUE	FALSE							No	TRUE	No	FALSE
Cervical disc disorder with radiculopathy [M50.10]	FALSE	TRUE							No	FALSE	No	TRUE
Cervical disc disorder with radiculopathy of cervical region [M50.10]	FALSE	TRUE							No	FALSE	No	TRUE
Cervical disc herniation [722.0]	FALSE	FALSE							No	FALSE	No	FALSE
Cervical disc herniation [M50.20]	FALSE	FALSE				TRUE		TRUE	No	FALSE	Yes	TRUE
Cervical discitis [M46.42]	FALSE	FALSE							No	FALSE	No	FALSE
cervical fracture	FALSE	FALSE							No	FALSE	No	FALSE	TRUE
Cervical fusion C5- T3	FALSE	FALSE							No	FALSE	No	FALSE
Cervical fusion syndrome [Q76.1]	FALSE	FALSE							No	FALSE	No	FALSE
cervical fx c2-3	FALSE	FALSE							No	FALSE	No	FALSE	TRUE
Cervical herniated disc [722.0]	FALSE	FALSE							No	FALSE	No	FALSE
Cervical herniated disc [M50.20]	FALSE	FALSE				TRUE		TRUE	No	FALSE	Yes	TRUE
Cervical herniation [M50.20]	FALSE	FALSE				TRUE		TRUE	No	FALSE	Yes	TRUE
cervical instability	FALSE	FALSE							No	FALSE	No	FALSE
cervical kyphosis	FALSE	FALSE							No	FALSE	No	FALSE
Cervical kyphosis [737.10]	FALSE	FALSE							No	FALSE	No	FALSE
cervical kyphosis and instability of C3-4	FALSE	FALSE							No	FALSE	No	FALSE
cervical kyphosis and myelopathy	TRUE	FALSE							No	TRUE	No	FALSE
Cervical lesion [622.9]	FALSE	FALSE							No	FALSE	No	FALSE
Cervical lesion [N88.9]	FALSE	FALSE							No	FALSE	No	FALSE
Cervical mass [622.8]	FALSE	FALSE							No	FALSE	No	FALSE
Cervical myelocele [Q05.5]	FALSE	FALSE							No	FALSE	No	FALSE
cervical myelopathy	TRUE	FALSE							No	TRUE	No	FALSE
Cervical myelopathy (HCC) [G95.9]	TRUE	FALSE							No	TRUE	No	FALSE
Cervical myelopathy [721.1]	TRUE	FALSE							No	TRUE	No	FALSE
Cervical myelopathy [G95.9]	TRUE	FALSE							No	TRUE	No	FALSE
cervical myelopathy stenosis	TRUE	FALSE							No	TRUE	No	FALSE
Cervical myelopathy with cervical radiculopathy (HCC) [G95.9, M54.12]	TRUE	TRUE							No	TRUE	No	TRUE
Cervical myelopathy with cervical radiculopathy [721.1]	TRUE	TRUE							No	TRUE	No	TRUE
Cervical myelopathy with cervical radiculopathy [M47.12]	TRUE	TRUE							No	TRUE	No	TRUE
cervical myelopathy with compression	TRUE	FALSE							No	TRUE	No	FALSE
cervical myelopathy, cervical spondylosis	TRUE	FALSE							No	TRUE	No	FALSE
Cervical myopathy [359.9]	FALSE	FALSE							No	FALSE	No	FALSE
Cervical neck pain with evidence of disc disease [M50.90]	FALSE	FALSE				TRUE		TRUE	No	FALSE	Yes	TRUE
Cervical neuralgia [M54.12]	FALSE	FALSE							No	FALSE	No	FALSE
Cervical os stenosis [N88.2]	FALSE	FALSE							No	FALSE	No	FALSE
cervical osteomyelitis	FALSE	FALSE							No	FALSE	No	FALSE
Cervical osteophyte [M25.78]	FALSE	FALSE							No	FALSE	No	FALSE
Cervical pain (neck) [M54.2]	FALSE	FALSE							No	FALSE	No	FALSE
Cervical pain [723.1]	FALSE	FALSE							No	FALSE	No	FALSE
Cervical pain [M54.2]	FALSE	FALSE							No	FALSE	No	FALSE
Cervical pseudoarthrosis, sequela [905.1]	FALSE	FALSE							No	FALSE	No	FALSE
Cervical radicular pain [723.4]	FALSE	FALSE		TRUE				TRUE	No	FALSE	Yes	TRUE
Cervical radicular pain [M54.12]	FALSE	FALSE		TRUE				TRUE	No	FALSE	Yes	TRUE
Cervical radiculitis [723.4]	FALSE	FALSE		TRUE				TRUE	No	FALSE	Yes	TRUE
Cervical radiculitis [M54.12]	FALSE	FALSE		TRUE				TRUE	No	FALSE	Yes	TRUE
cervical radiculopathy	FALSE	TRUE							No	FALSE	No	TRUE
Cervical radiculopathy [723.4]	FALSE	TRUE							No	FALSE	No	TRUE
Cervical radiculopathy [M54.12]	FALSE	TRUE							No	FALSE	No	TRUE
Cervical radiculopathy at C5 [723.4]	FALSE	TRUE							No	FALSE	No	TRUE
Cervical radiculopathy at C5 [M54.12]	FALSE	TRUE							No	FALSE	No	TRUE
cervical radiculopathy at C6	FALSE	TRUE							No	FALSE	No	TRUE
Cervical radiculopathy at C6 [723.4]	FALSE	TRUE							No	FALSE	No	TRUE
Cervical radiculopathy at C6 [M54.12]	FALSE	TRUE							No	FALSE	No	TRUE
Cervical radiculopathy at C7 [723.4]	FALSE	TRUE							No	FALSE	No	TRUE
Cervical radiculopathy at C7 [M54.12]	FALSE	TRUE							No	FALSE	No	TRUE
Cervical radiculopathy at C8 [M54.12]	FALSE	TRUE							No	FALSE	No	TRUE
cervical radiculopathy C7-8	FALSE	TRUE							No	FALSE	No	TRUE
Cervical radiculopathy, acute [723.4]	FALSE	TRUE							No	FALSE	No	TRUE
Cervical spinal cord compression (HCC) [G95.20]	FALSE	FALSE	TRUE		TRUE		TRUE		Yes	TRUE	No	FALSE
Cervical spinal cord compression [336.9]	FALSE	FALSE	TRUE		TRUE		TRUE		Yes	TRUE	No	FALSE
Cervical spinal cord compression [G95.20]	FALSE	FALSE	TRUE		TRUE		TRUE		Yes	TRUE	No	FALSE
Cervical spinal cord injury [S14.109A]	FALSE	FALSE							No	FALSE	No	FALSE
Cervical spinal cord injury, initial encounter [S14.109A]	FALSE	FALSE							No	FALSE	No	FALSE
Cervical spinal mass [784.2]	FALSE	FALSE							No	FALSE	No	FALSE
Cervical spinal mass [G95.9]	FALSE	FALSE			TRUE		TRUE		Yes	TRUE	No	FALSE
Cervical spinal stenosis [723.0]	FALSE	FALSE	TRUE		TRUE		TRUE		Yes	TRUE	No	FALSE
Cervical spinal stenosis [M48.02]	FALSE	FALSE	TRUE		TRUE		TRUE		Yes	TRUE	No	FALSE
Cervical spine disease [M48.9]	FALSE	FALSE							No	FALSE	No	FALSE
Cervical spine fracture [805.00]	FALSE	FALSE							No	FALSE	No	FALSE	TRUE
Cervical spine fracture, initial encounter [805.00]	FALSE	FALSE							No	FALSE	No	FALSE	TRUE
Cervical Spine Fracture/dislocation	FALSE	FALSE							No	FALSE	No	FALSE	TRUE
Cervical spine instability [723.9]	FALSE	FALSE							No	FALSE	No	FALSE
Cervical spine instability [M53.2X2]	FALSE	FALSE							No	FALSE	No	FALSE
Cervical spine pain [723.1]	FALSE	FALSE							No	FALSE	No	FALSE
Cervical spine pain [M54.2]	FALSE	FALSE							No	FALSE	No	FALSE
cervical spine stenosis	FALSE	FALSE	TRUE		TRUE		TRUE		Yes	TRUE	No	FALSE
Cervical spine tumor [239.2]	FALSE	FALSE							No	FALSE	No	FALSE
Cervical spine tumor [D49.2]	FALSE	FALSE							No	FALSE	No	FALSE
Cervical spondylitis (HCC) [M46.92]	FALSE	FALSE							No	FALSE	No	FALSE
Cervical spondylolysis [M43.02]	FALSE	FALSE							No	FALSE	No	FALSE
cervical spondylosis	FALSE	FALSE							No	FALSE	No	FALSE
Cervical spondylosis [721.0]	FALSE	FALSE							No	FALSE	No	FALSE
Cervical spondylosis [M47.812]	FALSE	FALSE							No	FALSE	No	FALSE
cervical spondylosis and deformity	FALSE	FALSE							No	FALSE	No	FALSE
cervical spondylosis and myelopathy	TRUE	FALSE							No	TRUE	No	FALSE
cervical spondylosis from rheumatoid arthritis	FALSE	FALSE							No	FALSE	No	FALSE
cervical spondylosis with myelopathy	TRUE	FALSE							No	TRUE	No	FALSE
Cervical spondylosis with myelopathy [721.1]	TRUE	FALSE							No	TRUE	No	FALSE
Cervical spondylosis with myelopathy [M47.12]	TRUE	FALSE							No	TRUE	No	FALSE
Cervical spondylosis with myelopathy [M47.12]/just doing anterior part today 5/15/2019.	TRUE	FALSE							No	TRUE	No	FALSE
Cervical spondylosis with myelopathy [M47.12]posterior/laminoplasty	TRUE	FALSE							No	TRUE	No	FALSE
Cervical spondylosis with myelopathy and radiculopathy [M47.12, M47.22]	TRUE	TRUE							No	TRUE	No	TRUE
Cervical spondylosis with radiculopathy [721.1]	FALSE	TRUE							No	FALSE	No	TRUE
Cervical spondylosis with radiculopathy [M47.22]	FALSE	TRUE							No	FALSE	No	TRUE
Cervical spondylosis without myelopathy [721.0]	TRUE	FALSE	FALSE		FALSE				No	FALSE	No	FALSE
Cervical spondylosis without myelopathy [M47.812]	TRUE	FALSE	FALSE		FALSE				No	FALSE	No	FALSE
cervical spondylotic myelopathy	TRUE	FALSE							No	TRUE	No	FALSE
cervical stenosis	FALSE	FALSE	TRUE		TRUE		TRUE		Yes	TRUE	No	FALSE
cervical stenosis and kyphosis	FALSE	FALSE	TRUE		TRUE		TRUE		Yes	TRUE	No	FALSE
cervical stenosis and myelopathy	TRUE	FALSE							No	TRUE	No	FALSE
cervical stenosis and myelopathy and obesity	TRUE	FALSE							No	TRUE	No	FALSE
cervical stenosis C2-C6	FALSE	FALSE	TRUE		TRUE		TRUE		Yes	TRUE	No	FALSE
cervical stenosis C2-C7	FALSE	FALSE	TRUE		TRUE		TRUE		Yes	TRUE	No	FALSE
Cervical stenosis of spinal canal [723.0]	FALSE	FALSE	TRUE		TRUE		TRUE		Yes	TRUE	No	FALSE
Cervical stenosis of spinal canal [M48.02]	FALSE	FALSE	TRUE		TRUE		TRUE		Yes	TRUE	No	FALSE
Cervical stenosis of spine [723.0]	FALSE	FALSE	TRUE		TRUE		TRUE		Yes	TRUE	No	FALSE
Cervical stenosis of spine [M48.02]	FALSE	FALSE	TRUE		TRUE		TRUE		Yes	TRUE	No	FALSE
cervical stenosis with radiculopathy	FALSE	TRUE							No	FALSE	No	TRUE
Cervical subluxation [839.00]	FALSE	FALSE							No	FALSE	No	FALSE
cervical subluxation and stenosis	FALSE	FALSE	TRUE		TRUE		TRUE		Yes	TRUE	No	FALSE
Cervical subluxation, subsequent encounter [S13.100D]	FALSE	FALSE							No	FALSE	No	FALSE
cervical tumor	FALSE	FALSE							No	FALSE	No	FALSE
Cervical vertebral fusion [M43.22]	FALSE	FALSE							No	FALSE	No	FALSE
Cervicalgia [723.1]	FALSE	FALSE							No	FALSE	No	FALSE
Cervicalgia [M54.2]	FALSE	FALSE							No	FALSE	No	FALSE
cervicomedullary stenosis	FALSE	FALSE							No	FALSE	No	FALSE
cervucak stenosis and myelopathy	TRUE	FALSE							No	TRUE	No	FALSE
Chest discomfort [R07.89]	FALSE	FALSE							No	FALSE	No	FALSE
Chest pain, unspecified type [R07.9]	FALSE	FALSE							No	FALSE	No	FALSE
Chiari I malformation (HCC) [G93.5]	FALSE	FALSE							No	FALSE	No	FALSE
Chiari I malformation [348.4]	FALSE	FALSE			TRUE		TRUE		Yes	TRUE	No	FALSE
Chiari I malformation [G93.5]	FALSE	FALSE							No	FALSE	No	FALSE
Chiari I s/p ventral CVJ decompression	FALSE	FALSE							No	FALSE	No	FALSE
Chiari I with brain stem compression and O-C laxity	FALSE	FALSE							No	FALSE	No	FALSE
Chiari I with syrinx; previous surgeries	FALSE	FALSE							No	FALSE	No	FALSE
Chiari I, CVJ abnormality s/p transoral	FALSE	FALSE							No	FALSE	No	FALSE
Chiari I; redo posterior fossa surgeries times four; basilar invagination; SHM; s/p transoral	FALSE	FALSE							No	FALSE	No	FALSE
Chiari malformation [741.00]	FALSE	FALSE							No	FALSE	No	FALSE
Chiari malformation type I (HCC) [G93.5]	FALSE	FALSE							No	FALSE	No	FALSE
Chiari malformation type I [G93.5]	FALSE	FALSE							No	FALSE	No	FALSE
Chiari malformation type II [Q07.01]	FALSE	FALSE							No	FALSE	No	FALSE
Chordoma [170.9]	FALSE	FALSE							No	FALSE	No	FALSE
Chordoma [C41.2]	FALSE	FALSE							No	FALSE	No	FALSE
Chordoma of cervical vertebra (HCC) [C41.2]	FALSE	FALSE							No	FALSE	No	FALSE
Chronic airway obstruction, not elsewhere classified [496]	FALSE	FALSE							No	FALSE	No	FALSE
Chronic back pain [M54.9, G89.29]	FALSE	FALSE							No	FALSE	No	FALSE
Chronic bilateral low back pain with bilateral sciatica [M54.42, M54.41, G89.29]	FALSE	FALSE							No	FALSE	No	FALSE
Chronic bilateral low back pain with right-sided sciatica [M54.41, G89.29]	FALSE	FALSE							No	FALSE	No	FALSE
Chronic hip pain, bilateral [M25.551, M25.552, G89.29]	FALSE	FALSE							No	FALSE	No	FALSE
Chronic midline low back pain, unspecified whether sciatica present [M54.50, G89.29]	FALSE	FALSE							No	FALSE	No	FALSE
Chronic neck and back pain [M54.2, M54.9, G89.29]	FALSE	FALSE							No	FALSE	No	FALSE
Chronic neck pain [723.1, 338.29]	FALSE	FALSE							No	FALSE	No	FALSE
Chronic neck pain [M54.2, G89.29]	FALSE	FALSE							No	FALSE	No	FALSE
Chronic osteomyelitis of cervical spine (HCC) [M46.22]	FALSE	FALSE							No	FALSE	No	FALSE
Chronic osteomyelitis of spine [M46.20]	FALSE	FALSE							No	FALSE	No	FALSE
Chronic pain due to trauma [G89.21]	FALSE	FALSE							No	FALSE	No	FALSE
Chronic pain of both shoulders [M25.511, G89.29, M25.512]	FALSE	FALSE							No	FALSE	No	FALSE
Chronic right-sided low back pain with sciatica, sciatica laterality unspecified [M54.40, G89.29]	FALSE	FALSE							No	FALSE	No	FALSE
Closed burst fracture of cervical vertebra, initial encounter [S12.9XXA]	FALSE	FALSE							No	FALSE	No	FALSE	TRUE
Closed C7 fracture [S12.600A]	FALSE	FALSE							No	FALSE	No	FALSE	TRUE
Closed C7 fracture without spinal cord injury, initial encounter [S12.690A]	FALSE	FALSE							No	FALSE	No	FALSE	TRUE
Closed dislocation of cervical vertebra, initial encounter [S13.101A]	FALSE	FALSE							No	FALSE	No	FALSE
Closed dislocation of cervical vertebra, subsequent encounter [S13.101D]	FALSE	FALSE							No	FALSE	No	FALSE		TRUE
Closed dislocation of fifth cervical vertebra, subsequent encounter [S13.161D]	FALSE	FALSE							No	FALSE	No	FALSE
Closed displaced fracture of fifth cervical vertebra with routine healing, unspecified fracture morphology, subsequent encounter [S12.400D]	FALSE	FALSE							No	FALSE	No	FALSE	TRUE
Closed displaced fracture of fifth cervical vertebra, unspecified fracture morphology, initial encounter (HCC) [S12.400A]	FALSE	FALSE							No	FALSE	No	FALSE	TRUE
Closed displaced fracture of fifth cervical vertebra, unspecified fracture morphology, initial encounter [S12.400A]	FALSE	FALSE							No	FALSE	No	FALSE	TRUE
Closed displaced fracture of first cervical vertebra, unspecified fracture morphology, initial encounter (HCC) [S12.000A]	FALSE	FALSE							No	FALSE	No	FALSE	TRUE
Closed displaced fracture of first cervical vertebra, unspecified fracture morphology, initial encounter [S12.000A]	FALSE	FALSE							No	FALSE	No	FALSE	TRUE
Closed displaced fracture of fourth cervical vertebra, unspecified fracture morphology, initial encounter [S12.300A]	FALSE	FALSE							No	FALSE	No	FALSE	TRUE
Closed displaced fracture of second cervical vertebra (HCC) [S12.100A]	FALSE	FALSE							No	FALSE	No	FALSE	TRUE
Closed displaced fracture of second cervical vertebra with routine healing, unspecified fracture morphology, subsequent encounter [S12.100D]	FALSE	FALSE							No	FALSE	No	FALSE	TRUE
Closed displaced fracture of second cervical vertebra, unspecified fracture morphology, initial encounter (HCC) [S12.100A]	FALSE	FALSE							No	FALSE	No	FALSE	TRUE
Closed displaced fracture of second cervical vertebra, unspecified fracture morphology, initial encounter [S12.100A]	FALSE	FALSE							No	FALSE	No	FALSE	TRUE
Closed displaced fracture of seventh cervical vertebra with delayed healing, unspecified fracture morphology, subsequent encounter [S12.600G]	FALSE	FALSE							No	FALSE	No	FALSE	TRUE
Closed displaced fracture of seventh cervical vertebra with routine healing, unspecified fracture morphology, subsequent encounter [S12.600D]	FALSE	FALSE							No	FALSE	No	FALSE	TRUE
Closed displaced fracture of seventh cervical vertebra, unspecified fracture morphology, initial encounter (HCC) [S12.600A]	FALSE	FALSE							No	FALSE	No	FALSE	TRUE
Closed displaced fracture of seventh cervical vertebra, unspecified fracture morphology, initial encounter [S12.600A]	FALSE	FALSE							No	FALSE	No	FALSE	TRUE
Closed displaced fracture of sixth cervical vertebra (HCC) [S12.500A]	FALSE	FALSE							No	FALSE	No	FALSE	TRUE
Closed displaced fracture of sixth cervical vertebra with delayed healing, unspecified fracture morphology, subsequent encounter [S12.500G]	FALSE	FALSE							No	FALSE	No	FALSE	TRUE
Closed displaced fracture of sixth cervical vertebra with routine healing, unspecified fracture morphology, subsequent encounter [S12.500D]	FALSE	FALSE							No	FALSE	No	FALSE	TRUE
Closed displaced fracture of sixth cervical vertebra, unspecified fracture morphology, initial encounter (HCC) [S12.500A]	FALSE	FALSE							No	FALSE	No	FALSE	TRUE
Closed displaced fracture of sixth cervical vertebra, unspecified fracture morphology, initial encounter (HCC) [S12.500A]/requesting Pentaro microscope which are in use	FALSE	FALSE							No	FALSE	No	FALSE	TRUE
Closed displaced fracture of sixth cervical vertebra, unspecified fracture morphology, initial encounter [S12.500A]	FALSE	FALSE							No	FALSE	No	FALSE	TRUE
Closed displaced fracture of third cervical vertebra, unspecified fracture morphology, initial encounter [S12.200A]	FALSE	FALSE							No	FALSE	No	FALSE	TRUE
Closed fracture dislocation of cervical spine, initial encounter [S12.9XXA]	FALSE	FALSE							No	FALSE	No	FALSE	TRUE
Closed fracture dislocation of cervical spine, sequela [S12.9XXS]	FALSE	FALSE							No	FALSE	No	FALSE	TRUE
Closed fracture of C2 vertebra [S12.100A]	FALSE	FALSE							No	FALSE	No	FALSE	TRUE
Closed fracture of cervical spine at C5-C7 level [S12.400A]	FALSE	FALSE							No	FALSE	No	FALSE	TRUE
Closed fracture of cervical vertebra, initial encounter [S12.9XXA]	FALSE	FALSE							No	FALSE	No	FALSE	TRUE
Closed fracture of cervical vertebra, unspecified cervical vertebral level, initial encounter (HCC) [S12.9XXA]	FALSE	FALSE							No	FALSE	No	FALSE	TRUE
Closed fracture of cervical vertebra, unspecified cervical vertebral level, initial encounter [S12.9XXA]	FALSE	FALSE							No	FALSE	No	FALSE	TRUE
Closed fracture of cervical vertebra, unspecified cervical vertebral level, subsequent encounter [S12.9XXD]	FALSE	FALSE							No	FALSE	No	FALSE	TRUE
Closed fracture of cervical vertebra, unspecified level without mention of spinal cord injury [805.00]	FALSE	FALSE							No	FALSE	No	FALSE	TRUE
Closed fracture of eighth thoracic vertebra with routine healing, unspecified fracture morphology, subsequent encounter [S22.069D]	FALSE	FALSE							No	FALSE	No	FALSE
Closed fracture of first cervical vertebra without spinal cord injury (HCC) [S12.000A]	FALSE	FALSE							No	FALSE	No	FALSE	TRUE
Closed fracture of first cervical vertebra, unspecified fracture morphology, initial encounter [S12.000A]	FALSE	FALSE							No	FALSE	No	FALSE	TRUE
Closed fracture of first thoracic vertebra, unspecified fracture morphology, initial encounter (HCC) [S22.019A]	FALSE	FALSE							No	FALSE	No	FALSE
Closed fracture of fourth thoracic vertebra, unspecified fracture morphology, initial encounter (HCC) [S22.049A]	FALSE	FALSE							No	FALSE	No	FALSE
Closed fracture of left ankle, initial encounter [S82.892A]	FALSE	FALSE							No	FALSE	No	FALSE
Closed fracture of multiple cervical vertebrae, initial encounter [S12.9XXA]	FALSE	FALSE							No	FALSE	No	FALSE	TRUE
Closed fracture of multiple cervical vertebrae, subsequent encounter [S12.9XXD]	FALSE	FALSE							No	FALSE	No	FALSE	TRUE
Closed fracture of multiple ribs, unspecified laterality, initial encounter [S22.49XA]	FALSE	FALSE							No	FALSE	No	FALSE
Closed fracture of neck of right femur, initial encounter [S72.001A]	FALSE	FALSE							No	FALSE	No	FALSE
Closed fracture of ninth thoracic vertebra, unspecified fracture morphology, initial encounter [S22.079A]	FALSE	FALSE							No	FALSE	No	FALSE
Closed fracture of second cervical vertebra without spinal cord injury (HCC) [S12.100A]	FALSE	FALSE							No	FALSE	No	FALSE	TRUE
Closed fracture of second thoracic vertebra, unspecified fracture morphology, initial encounter (HCC) [S22.029A]	FALSE	FALSE							No	FALSE	No	FALSE
Closed fracture of seventh cervical vertebra, initial encounter [805.07]	FALSE	FALSE							No	FALSE	No	FALSE	TRUE
Closed fracture of sixth cervical vertebra without mention of spinal cord injury [S12.500A]	FALSE	FALSE							No	FALSE	No	FALSE	TRUE
Closed fracture of sixth cervical vertebra, unspecified fracture morphology, initial encounter [S12.500A]	FALSE	FALSE							No	FALSE	No	FALSE	TRUE
Closed fracture of sternum, unspecified portion of sternum, initial encounter [S22.20XA]	FALSE	FALSE							No	FALSE	No	FALSE
Closed hangman's fracture with routine healing, subsequent encounter [S12.130D]	FALSE	FALSE							No	FALSE	No	FALSE	TRUE
Closed hangman's fracture, initial encounter [S12.130A]	FALSE	FALSE							No	FALSE	No	FALSE	TRUE
Closed Jefferson fracture, initial encounter (HCC) [S12.01XA]	FALSE	FALSE							No	FALSE	No	FALSE	TRUE
Closed nondisplaced fracture of fifth cervical vertebra, unspecified fracture morphology, initial encounter (HCC) [S12.401A]	FALSE	FALSE							No	FALSE	No	FALSE	TRUE
Closed nondisplaced fracture of fifth cervical vertebra, unspecified fracture morphology, initial encounter [S12.401A]	FALSE	FALSE							No	FALSE	No	FALSE	TRUE
Closed nondisplaced fracture of fourth cervical vertebra, unspecified fracture morphology, initial encounter [S12.301A]	FALSE	FALSE							No	FALSE	No	FALSE	TRUE
Closed nondisplaced fracture of posterior arch of first cervical vertebra, initial encounter (HCC) [S12.031A]	FALSE	FALSE							No	FALSE	No	FALSE	TRUE
Closed nondisplaced fracture of posterior arch of first cervical vertebra, initial encounter [S12.031A]	FALSE	FALSE							No	FALSE	No	FALSE	TRUE
Closed nondisplaced fracture of second cervical vertebra, unspecified fracture morphology, initial encounter (HCC) [S12.101A]	FALSE	FALSE							No	FALSE	No	FALSE	TRUE
Closed nondisplaced fracture of second cervical vertebra, unspecified fracture morphology, initial encounter [S12.101A]	FALSE	FALSE							No	FALSE	No	FALSE	TRUE
Closed nondisplaced fracture of seventh cervical vertebra, unspecified fracture morphology, initial encounter (HCC) [S12.601A]	FALSE	FALSE							No	FALSE	No	FALSE	TRUE
Closed nondisplaced fracture of seventh cervical vertebra, unspecified fracture morphology, initial encounter [S12.601A]	FALSE	FALSE							No	FALSE	No	FALSE	TRUE
Closed nondisplaced fracture of sixth cervical vertebra with nonunion, unspecified fracture morphology, subsequent encounter [S12.501K]	FALSE	FALSE							No	FALSE	No	FALSE	TRUE
Closed nondisplaced fracture of sixth cervical vertebra, unspecified fracture morphology, initial encounter [S12.501A]	FALSE	FALSE							No	FALSE	No	FALSE	TRUE
Closed nondisplaced fracture of third cervical vertebra, unspecified fracture morphology, initial encounter (HCC) [S12.201A]	FALSE	FALSE							No	FALSE	No	FALSE	TRUE
Closed nondisplaced lateral mass fracture of first cervical vertebra, initial encounter [S12.041A]	FALSE	FALSE							No	FALSE	No	FALSE	TRUE
Closed nondisplaced odontoid fracture with type II morphology and nonunion, subsequent encounter [S12.112K]	FALSE	FALSE							No	FALSE	No	FALSE	TRUE
Closed nondisplaced odontoid fracture with type II morphology, initial encounter [S12.112A]	FALSE	FALSE							No	FALSE	No	FALSE	TRUE
Closed odontoid fracture with delayed healing, subsequent encounter [S12.100G]	FALSE	FALSE							No	FALSE	No	FALSE	TRUE
Closed odontoid fracture with nonunion, subsequent encounter [S12.100K]	FALSE	FALSE							No	FALSE	No	FALSE	TRUE
Closed odontoid fracture with type II morphology and anterior displacement, initial encounter [S12.110A]	FALSE	FALSE							No	FALSE	No	FALSE	TRUE
Closed odontoid fracture with type II morphology, anterior displacement, and delayed healing, subsequent encounter [S12.110G]	FALSE	FALSE							No	FALSE	No	FALSE	TRUE
Closed odontoid fracture with type II morphology, anterior displacement, and routine healing, subsequent encounter [S12.110D]	FALSE	FALSE							No	FALSE	No	FALSE	TRUE
Closed odontoid fracture with type II morphology, posterior displacement, and nonunion, subsequent encounter [S12.111K]	FALSE	FALSE							No	FALSE	No	FALSE	TRUE
Closed odontoid fracture, initial encounter (HCC) [S12.100A]	FALSE	FALSE							No	FALSE	No	FALSE	TRUE
Closed odontoid fracture, initial encounter [S12.100A]	FALSE	FALSE							No	FALSE	No	FALSE	TRUE
Closed odontoid fracture, sequela [S12.100S]	FALSE	FALSE							No	FALSE	No	FALSE	TRUE
Closed skull fracture with intracranial injury, with loss of consciousness, initial encounter (HCC) [S02.91XA, S06.9X9A]	FALSE	FALSE							No	FALSE	No	FALSE
Closed stable burst fracture of first cervical vertebra with delayed healing, subsequent encounter [S12.01XG]	FALSE	FALSE							No	FALSE	No	FALSE	TRUE
Closed unstable burst fracture of first cervical vertebra with nonunion, subsequent encounter [S12.02XK]	FALSE	FALSE							No	FALSE	No	FALSE	TRUE
Closed unstable burst fracture of first cervical vertebra, initial encounter (HCC) [S12.02XA]	FALSE	FALSE							No	FALSE	No	FALSE	TRUE
Closed unstable burst fracture of first thoracic vertebra with nonunion, subsequent encounter [S22.012K]	FALSE	FALSE							No	FALSE	No	FALSE
Closed wedge fracture of thoracic vertebra, unspecified thoracic vertebral level, initial encounter (HCC) [S22.000A]	FALSE	FALSE							No	FALSE	No	FALSE
CMJ compression s/p transoral decompression	FALSE	FALSE							No	FALSE	No	FALSE
CMJ compression secondary to retro-odontoid mass and C1 arch s/p transoral	FALSE	FALSE							No	FALSE	No	FALSE
Coma, unspecified coma depth, unspecified coma timing [R40.20]	FALSE	FALSE							No	FALSE	No	FALSE
Compression fracture of cervical spine, initial encounter [M48.52XA]	FALSE	FALSE							No	FALSE	No	FALSE	TRUE
Compression of brain stem [348.4]	FALSE	FALSE							No	FALSE	No	FALSE
Compression of spinal cord [G95.20]	FALSE	FALSE	TRUE		TRUE		TRUE		Yes	TRUE	No	FALSE
Compression of spinal cord with myelopathy [G95.20]	TRUE	FALSE							No	TRUE	No	FALSE
Congenital anomalies of spine [Q76.49]	FALSE	FALSE							No	FALSE	No	FALSE
Congenital anomaly of cervical spine [Q76.49]	FALSE	FALSE							No	FALSE	No	FALSE
Congenital cervical spine stenosis [Q76.49]	FALSE	FALSE							No	FALSE	No	FALSE
Congestive heart failure, unspecified HF chronicity, unspecified heart failure type [I50.9]	FALSE	FALSE							No	FALSE	No	FALSE
Contusion of cervical cord, initial encounter (HCC) [S14.109A]	FALSE	FALSE							No	FALSE	No	FALSE		TRUE
Contusion of cervical cord, initial encounter [S14.109A]	FALSE	FALSE							No	FALSE	No	FALSE
Cord compression (HCC) [G95.20]	FALSE	FALSE	TRUE		TRUE		TRUE		Yes	TRUE	No	FALSE
Cord compression [G95.20]	FALSE	FALSE	TRUE		TRUE		TRUE		Yes	TRUE	No	FALSE
Cord compression myelopathy [G95.20]	TRUE	FALSE							No	TRUE	No	FALSE
Cord compression syndrome (HCC) [G95.20]	FALSE	FALSE	TRUE		TRUE		TRUE		Yes	TRUE	No	FALSE
Coronary artery disease involving native coronary artery of native heart without angina pectoris [I25.10]	FALSE	FALSE							No	FALSE	No	FALSE
craniocervical instability	FALSE	FALSE							No	FALSE	No	FALSE
Craniocervical instability; previous posterior fossa surgeries	FALSE	FALSE							No	FALSE	No	FALSE
craniovertebral stenosis	FALSE	FALSE							No	FALSE	No	FALSE
Crushing injury of neck, initial encounter [S17.9XXA]	FALSE	FALSE							No	FALSE	No	FALSE		TRUE
CSF leak [G96.00]	FALSE	FALSE							No	FALSE	No	FALSE
CVJ abnormalities; Chiari I; CVJ instability	FALSE	FALSE							No	FALSE	No	FALSE
CVJ abnormalities; Chiari; SHM s/p transoral	FALSE	FALSE							No	FALSE	No	FALSE
CVJ abnormality with Chiari I	FALSE	FALSE							No	FALSE	No	FALSE
CVJ abnormality; constriction foramen magnum	FALSE	FALSE							No	FALSE	No	FALSE
CVJ instability	FALSE	FALSE							No	FALSE	No	FALSE
CVJ instability s/p transoral	FALSE	FALSE							No	FALSE	No	FALSE
CVJ s/p transoral	FALSE	FALSE							No	FALSE	No	FALSE
DDD (degenerative disc disease), cervical [M50.30]	FALSE	FALSE				TRUE		TRUE	No	FALSE	Yes	TRUE
DDD (degenerative disc disease), lumbar [M51.36]	FALSE	FALSE							No	FALSE	No	FALSE
degeneration of cervical intervertebral disc	FALSE	FALSE							No	FALSE	No	FALSE
Degeneration of cervical intervertebral disc [M50.30]	FALSE	FALSE				TRUE		TRUE	No	FALSE	Yes	TRUE
Degenerative cervical disc [M50.30]	FALSE	FALSE				TRUE		TRUE	No	FALSE	Yes	TRUE
Degenerative disc disease, cervical [M50.30]	FALSE	FALSE				TRUE		TRUE	No	FALSE	Yes	TRUE
Degenerative disk disease [722.6]	FALSE	FALSE							No	FALSE	No	FALSE
Degenerative lumbar spinal stenosis [M48.061]	FALSE	FALSE							No	FALSE	No	FALSE
Degenerative scoliosis [M41.50]	FALSE	FALSE							No	FALSE	No	FALSE
Dehiscence of operative wound, initial encounter [T81.31XA]	FALSE	FALSE							No	FALSE	No	FALSE
Dens fracture [805.02]	FALSE	FALSE							No	FALSE	No	FALSE	TRUE
Dens fracture [S12.110A]	FALSE	FALSE							No	FALSE	No	FALSE	TRUE
Dens fracture, closed, initial encounter [S12.100A]	FALSE	FALSE							No	FALSE	No	FALSE	TRUE
Diabetes (HCC) [E11.9]	FALSE	FALSE							No	FALSE	No	FALSE
Diabetes [E11.9]	FALSE	FALSE							No	FALSE	No	FALSE
Diabetes mellitus due to underlying condition with ketoacidosis without coma, without long-term current use of insulin (HCC) [E08.10]	FALSE	FALSE							No	FALSE	No	FALSE
Diabetes mellitus type 2 in obese [250.00, 278.00]	FALSE	FALSE							No	FALSE	No	FALSE
Diffuse focal neurological deficit [R29.818]	FALSE	FALSE							No	FALSE	No	FALSE
Disc narrowing [M99.79]	FALSE	FALSE				TRUE		TRUE	No	FALSE	Yes	TRUE
discetomy	FALSE	FALSE							No	FALSE	No	FALSE
Discitis of cervical region [M46.42]	FALSE	FALSE							No	FALSE	No	FALSE
DISH (diffuse idiopathic skeletal hyperostosis) [721.6]	FALSE	FALSE							No	FALSE	No	FALSE
DISH (diffuse idiopathic skeletal hyperostosis) [M48.10]	FALSE	FALSE							No	FALSE	No	FALSE
Dislocation of right shoulder joint, initial encounter [S43.004A]	FALSE	FALSE							No	FALSE	No	FALSE
Disorder of cervical spine without myelopathy [M53.82]	TRUE	FALSE	FALSE		FALSE				No	FALSE	No	FALSE
Displaced fracture of seventh cervical vertebra with routine healing, unspecified fracture morphology, subsequent encounter [S12.600D]	FALSE	FALSE							No	FALSE	No	FALSE	TRUE
Displaced fracture of sixth cervical vertebra with delayed healing, unspecified fracture morphology, subsequent encounter [S12.500G]	FALSE	FALSE							No	FALSE	No	FALSE	TRUE
Displacement of cervical intervertebral disc without myelopathy [722.0]	TRUE	FALSE	FALSE		FALSE				No	FALSE	No	FALSE
Displacement of cervical intervertebral disc without myelopathy [M50.20]	TRUE	FALSE	FALSE		FALSE				No	FALSE	No	FALSE
Diving accident [W16.42XA]	FALSE	FALSE							No	FALSE	No	FALSE
DJD (degenerative joint disease), lumbosacral [M51.37]	FALSE	FALSE							No	FALSE	No	FALSE
XXX syndrome; os odontoideum; gross CVJ instability	FALSE	FALSE							No	FALSE	No	FALSE
Dysphagia [787.20]	FALSE	FALSE							No	FALSE	No	FALSE
Dysphagia, oropharyngeal [R13.12]	FALSE	FALSE							No	FALSE	No	FALSE
Dysphagia, unspecified type [R13.10]	FALSE	FALSE							No	FALSE	No	FALSE
dystopic unstable os odontoideum	FALSE	FALSE							No	FALSE	No	FALSE
Edema of spinal cord [G95.19]	FALSE	FALSE			TRUE		TRUE		Yes	TRUE	No	FALSE
Edema, spinal cord [G95.19]	FALSE	FALSE			TRUE		TRUE		Yes	TRUE	No	FALSE
XXX syndrome) [XXX]	FALSE	FALSE							No	FALSE	No	FALSE
XXX syndrome) [XXX]	FALSE	FALSE							No	FALSE	No	FALSE
XXX syndrome type III [XXX]	FALSE	FALSE							No	FALSE	No	FALSE
Encounter for preoperative screening laboratory testing for COVID-19 virus [Z01.812, Z20.822]	FALSE	FALSE							No	FALSE	No	FALSE
Encounter for screening for other viral diseases [Z11.59]	FALSE	FALSE							No	FALSE	No	FALSE
Encounter for screening laboratory testing for COVID-19 virus [Z20.822]	FALSE	FALSE							No	FALSE	No	FALSE
Encounter related to worker's compensation claim [Z02.6]	FALSE	FALSE							No	FALSE	No	FALSE
End stage renal disease (HCC) [N18.6]	FALSE	FALSE							No	FALSE	No	FALSE
Endotracheally intubated [Z97.8]	FALSE	FALSE							No	FALSE	No	FALSE
epidural abscess	FALSE	FALSE							No	FALSE	No	FALSE
Epidural abscess [324.9]	FALSE	FALSE							No	FALSE	No	FALSE
Epidural abscess [G06.2]	FALSE	FALSE							No	FALSE	No	FALSE
Epidural hematoma (HCC) [S06.4X9A]	FALSE	FALSE							No	FALSE	No	FALSE
Epidural hematoma [S06.4X9A]	FALSE	FALSE							No	FALSE	No	FALSE
Esophageal dysphagia [R13.10]	FALSE	FALSE							No	FALSE	No	FALSE
Essential hypertension [I10]	FALSE	FALSE							No	FALSE	No	FALSE
Exposed orthopaedic hardware [T84.498A]	FALSE	FALSE							No	FALSE	No	FALSE
extruded disc C5-6 on left	FALSE	FALSE		TRUE				TRUE	No	FALSE	Yes	TRUE
Facet arthropathy, cervical [M47.812]	FALSE	FALSE							No	FALSE	No	FALSE
Facet hypertrophy of cervical region [M47.812]	FALSE	FALSE							No	FALSE	No	FALSE
Facial trauma, initial encounter [959.09]	FALSE	FALSE							No	FALSE	No	FALSE
Facial weakness [R29.810]	FALSE	FALSE							No	FALSE	No	FALSE
Failed cervical fusion [M96.0]	FALSE	FALSE							No	FALSE	No	FALSE
Fall (on) (from) other stairs and steps, initial encounter [W10.8XXA]	FALSE	FALSE							No	FALSE	No	FALSE
Fall at home, initial encounter [E888.9, E849.0]	FALSE	FALSE							No	FALSE	No	FALSE
Fall due to seizure [R56.9, W19.XXXA]	FALSE	FALSE							No	FALSE	No	FALSE
Fall from ladder, initial encounter [W11.XXXA]	FALSE	FALSE							No	FALSE	No	FALSE
Fall, initial encounter [E888.9]	FALSE	FALSE							No	FALSE	No	FALSE
Fall, initial encounter [W19.XXXA]	FALSE	FALSE							No	FALSE	No	FALSE
Fall, subsequent encounter [W19.XXXD]	FALSE	FALSE							No	FALSE	No	FALSE
Falling, jumping or pushed from a high place, undetermined intent, initial encounter [Y30.XXXA]	FALSE	FALSE							No	FALSE	No	FALSE
Femoral neuropathy of lower extremity, bilateral [G57.21, G57.22]	FALSE	FALSE							No	FALSE	No	FALSE
Fever, unspecified [R50.9]	FALSE	FALSE							No	FALSE	No	FALSE
Follow up [Z09]	FALSE	FALSE							No	FALSE	No	FALSE
Follow-up examination following surgery [Z09]	FALSE	FALSE							No	FALSE	No	FALSE
foraminal disc	FALSE	FALSE							No	FALSE	No	FALSE
Foraminal stenosis of cervical region [M48.02]	FALSE	FALSE		TRUE				TRUE	No	FALSE	Yes	TRUE
Foraminal stenosis of cervical region [M99.81]	FALSE	FALSE		TRUE				TRUE	No	FALSE	Yes	TRUE
Fracture [T14.8XXA]	FALSE	FALSE							No	FALSE	No	FALSE
Fracture C3	FALSE	FALSE							No	FALSE	No	FALSE	TRUE
fracture dislocation C5-6	FALSE	FALSE							No	FALSE	No	FALSE	TRUE
fracture dislocation of cervical spine	FALSE	FALSE							No	FALSE	No	FALSE	TRUE
Fracture of cervical spine at C5-C7 level with spinal cord injury [S12.400A, S14.109A]	FALSE	FALSE							No	FALSE	No	FALSE	TRUE
Fracture of cervical spine with cord lesion, initial encounter [S14.109A, S12.9XXA]	FALSE	FALSE							No	FALSE	No	FALSE	TRUE
Fracture of cervical vertebra, C5-C7 with complete cord lesion [806.06]	FALSE	FALSE							No	FALSE	No	FALSE	TRUE
Fracture of occipital bone of skull with loss of consciousness [S02.119A, S06.9X9A]	FALSE	FALSE							No	FALSE	No	FALSE	TRUE
Fracture of sixth cervical vertebra, unspecified fracture morphology, initial encounter [S12.500A]	FALSE	FALSE							No	FALSE	No	FALSE	TRUE
fractured odontoid process	FALSE	FALSE							No	FALSE	No	FALSE	TRUE
fractured rods	FALSE	FALSE							No	FALSE	No	FALSE
Fusion of spine of cervical region [756.15]	FALSE	FALSE							No	FALSE	No	FALSE
Fusion of spine of cervical region [M43.22]	FALSE	FALSE							No	FALSE	No	FALSE
Fusion of spine of thoracolumbar region [M43.25]	FALSE	FALSE							No	FALSE	No	FALSE
Gait abnormality [R26.9]	FALSE	FALSE			TRUE		TRUE		Yes	TRUE	No	FALSE
Gait difficulty [R26.9]	FALSE	FALSE			TRUE		TRUE		Yes	TRUE	No	FALSE
Gait disturbance [R26.9]	FALSE	FALSE	TRUE		TRUE		TRUE		Yes	TRUE	No	FALSE
Gait instability [781.2]	FALSE	FALSE	TRUE		TRUE		TRUE		Yes	TRUE	No	FALSE
Gait instability [R26.81]	FALSE	FALSE	TRUE		TRUE		TRUE		Yes	TRUE	No	FALSE
Generalized weakness [780.79]	FALSE	FALSE							No	FALSE	No	FALSE
Generalized weakness [R53.1]	FALSE	FALSE							No	FALSE	No	FALSE
XXX syndrome [XXX]	FALSE	FALSE							No	FALSE	No	FALSE
GSW (gunshot wound) [W34.00XA]	FALSE	FALSE							No	FALSE	No	FALSE
H/O cervical fracture [Z87.81]	FALSE	FALSE							No	FALSE	No	FALSE	TRUE
H/O cervical spine surgery [Z98.890]	FALSE	FALSE							No	FALSE	No	FALSE
H/O neck surgery [Z98.890]	FALSE	FALSE							No	FALSE	No	FALSE
H/O Spinal surgery [Z98.89]	FALSE	FALSE							No	FALSE	No	FALSE
Hand weakness [R29.898]	FALSE	FALSE							No	FALSE	No	FALSE
Head trauma [959.01]	FALSE	FALSE							No	FALSE	No	FALSE
Headache [784.0]	FALSE	FALSE							No	FALSE	No	FALSE
Hemiparesis of right dominant side, unspecified hemiparesis etiology (HCC) [G81.91]	FALSE	FALSE							No	FALSE	No	FALSE
Hepatic trauma, initial encounter [S36.119A]	FALSE	FALSE							No	FALSE	No	FALSE
Herniated cervical disc [722.0]	FALSE	FALSE							No	FALSE	No	FALSE
Herniated cervical disc [M50.20]	FALSE	FALSE				TRUE		TRUE	No	FALSE	Yes	TRUE
herniated disc c2-3; spinal cord change	FALSE	FALSE	TRUE	TRUE	TRUE	TRUE	TRUE	TRUE	Yes	TRUE	Yes	TRUE
herniated disc C5-6 on left	FALSE	FALSE		TRUE				TRUE	No	FALSE	Yes	TRUE
Herniated disc, cervical [M50.20]	FALSE	FALSE				TRUE		TRUE	No	FALSE	Yes	TRUE
Herniated nucleus pulposus, C4-5 [M50.221]	FALSE	FALSE				TRUE		TRUE	No	FALSE	Yes	TRUE
Herniated nucleus pulposus, C5-6 left [M50.222]	FALSE	FALSE		TRUE				TRUE	No	FALSE	Yes	TRUE
Herniated nucleus pulposus, cervical [722.0]	FALSE	FALSE							No	FALSE	No	FALSE
Herniation of cervical intervertebral disc with radiculopathy [M50.10]	FALSE	TRUE							No	FALSE	No	TRUE
Herniation of intervertebral disc at C6-C7 level [M50.223]	FALSE	FALSE		TRUE				TRUE	No	FALSE	Yes	TRUE
High risk medication use [Z79.899]	FALSE	FALSE							No	FALSE	No	FALSE
History of cervical fracture [Z87.81]	FALSE	FALSE							No	FALSE	No	FALSE	TRUE
History of cervical spinal surgery [Z98.890]	FALSE	FALSE							No	FALSE	No	FALSE
History of fusion of cervical spine [Z98.1]	FALSE	FALSE							No	FALSE	No	FALSE
History of fusion of thoracic spine [Z98.1]	FALSE	FALSE							No	FALSE	No	FALSE
History of laminectomy [Z98.890]	FALSE	FALSE							No	FALSE	No	FALSE
History of neck surgery [Z98.890]	FALSE	FALSE							No	FALSE	No	FALSE
History of spinal fusion [V45.4]	FALSE	FALSE							No	FALSE	No	FALSE
HNP (herniated nucleus pulposus), cervical [722.0]	FALSE	FALSE							No	FALSE	No	FALSE
HNP (herniated nucleus pulposus), cervical [M50.20]	FALSE	FALSE				TRUE		TRUE	No	FALSE	Yes	TRUE
Hx of cervical spine surgery [Z98.890]	FALSE	FALSE							No	FALSE	No	FALSE
Hx of fusion of cervical spine [Z98.1]	FALSE	FALSE							No	FALSE	No	FALSE
Hyperreflexia [R29.2]	FALSE	FALSE							No	FALSE	No	FALSE
i and d / washout posterior cervical	FALSE	FALSE							No	FALSE	No	FALSE
Imbalance [R26.89]	FALSE	FALSE			TRUE		TRUE		Yes	TRUE	No	FALSE
Incomplete spinal cord lesion at C5-C7 level, initial encounter [S14.155A]	FALSE	FALSE							No	FALSE	No	FALSE
Infantile idiopathic scoliosis of lumbar region [M41.06]	FALSE	FALSE							No	FALSE	No	FALSE
Injury at C6 level of cervical spinal cord, initial encounter [S14.106A]	FALSE	FALSE							No	FALSE	No	FALSE
Injury at C7 level of cervical spinal cord, sequela [S14.107S]	FALSE	FALSE							No	FALSE	No	FALSE		TRUE
Injury due to motorcycle crash [V29.9XXA]	FALSE	FALSE							No	FALSE	No	FALSE
Injury of cervical spine [952.00]	FALSE	FALSE							No	FALSE	No	FALSE		TRUE
Injury of cervical spine, initial encounter [952.00]	FALSE	FALSE							No	FALSE	No	FALSE		TRUE
Injury of cervical spine, initial encounter [S14.109A]	FALSE	FALSE							No	FALSE	No	FALSE		TRUE
Injury of head, initial encounter [S09.90XA]	FALSE	FALSE							No	FALSE	No	FALSE
Injury of ligament [728.9]	FALSE	FALSE							No	FALSE	No	FALSE
Injury of nerve root of cervical spine, initial encounter [S14.2XXA]	FALSE	FALSE							No	FALSE	No	FALSE
Injury to ligament of cervical spine, subsequent encounter [S13.4XXD]	FALSE	FALSE							No	FALSE	No	FALSE		TRUE
Injury while trampolining [Y93.44]	FALSE	FALSE							No	FALSE	No	FALSE
Instability of C1-C2 vertebrae [M53.2X1]	FALSE	FALSE							No	FALSE	No	FALSE
Intervertebral cervical disc disorder with myelopathy, cervical region [722.71]	TRUE	FALSE							No	TRUE	No	FALSE
Intervertebral cervical disc disorder with myelopathy, cervical region [M50.00]	TRUE	FALSE							No	TRUE	No	FALSE
Intervertebral lumbar disc disorder with myelopathy, lumbar region [M51.06]	TRUE	FALSE							No	TRUE	No	FALSE
Intradural extramedullary spinal tumor [D49.7]	FALSE	FALSE							No	FALSE	No	FALSE
Irregular heart rhythm [I49.9]	FALSE	FALSE							No	FALSE	No	FALSE
XXX syndrome [XXX]	FALSE	FALSE							No	FALSE	No	FALSE
XXX syndrome [XXX]	FALSE	FALSE							No	FALSE	No	FALSE
XXX syndrome with cervical stenosis	FALSE	FALSE	TRUE		TRUE		TRUE		Yes	TRUE	No	FALSE
XXX syndrome; C4-5 stenosis with canal narrowing	FALSE	FALSE	TRUE		TRUE		TRUE		Yes	TRUE	No	FALSE
XXX; Chiari I, CVJ abnormalities; C4-5 spur	FALSE	FALSE							No	FALSE	No	FALSE
Kyphoscoliosis [M41.9]	FALSE	FALSE							No	FALSE	No	FALSE
kyphosis	FALSE	FALSE							No	FALSE	No	FALSE
Kyphosis [M40.209]	FALSE	FALSE							No	FALSE	No	FALSE
kyphosis and stenosis	FALSE	FALSE							No	FALSE	No	FALSE
Kyphosis associated with other condition [M40.10]	FALSE	FALSE							No	FALSE	No	FALSE
kyphosis C3-7	FALSE	FALSE							No	FALSE	No	FALSE
Kyphosis of cervical region, unspecified kyphosis type [737.10]	FALSE	FALSE							No	FALSE	No	FALSE
Kyphosis of cervical region, unspecified kyphosis type [M40.202]	FALSE	FALSE							No	FALSE	No	FALSE
Kyphosis, postlaminectomy [737.12]	FALSE	FALSE							No	FALSE	No	FALSE
Left arm pain [729.5]	FALSE	FALSE				TRUE		TRUE	No	FALSE	Yes	TRUE
Left arm pain [M79.602]	FALSE	FALSE				TRUE		TRUE	No	FALSE	Yes	TRUE
Left arm weakness [729.89]	FALSE	FALSE				TRUE		TRUE	No	FALSE	Yes	TRUE
Left arm weakness [R29.898]	FALSE	FALSE							No	FALSE	No	FALSE
left C5-6 HNP	FALSE	FALSE		TRUE				TRUE	No	FALSE	Yes	TRUE
left C5-6, C6-7 foraminal compression	FALSE	FALSE		TRUE				TRUE	No	FALSE	Yes	TRUE
left C6-7 disc	FALSE	FALSE		TRUE				TRUE	No	FALSE	Yes	TRUE
left C6-7 HNP	FALSE	FALSE		TRUE				TRUE	No	FALSE	Yes	TRUE
left C7-T1 foraminal disc	FALSE	FALSE		TRUE				TRUE	No	FALSE	Yes	TRUE
Left cervical radiculopathy [723.4]	FALSE	TRUE							No	FALSE	No	TRUE
Left cervical radiculopathy [M54.12]	FALSE	TRUE							No	FALSE	No	TRUE
Left hand pain [M79.642]	FALSE	FALSE				TRUE		TRUE	No	FALSE	Yes	TRUE
Left hand weakness [R29.898]	FALSE	FALSE							No	FALSE	No	FALSE
Left shoulder pain, unspecified chronicity [M25.512]	FALSE	FALSE							No	FALSE	No	FALSE
Left wrist drop [M21.332]	FALSE	FALSE							No	FALSE	No	FALSE
Left-sided weakness [R53.1]	FALSE	FALSE							No	FALSE	No	FALSE
Leg weakness, bilateral [R29.898]	FALSE	FALSE							No	FALSE	No	FALSE
Leiomyosarcoma (HCC) [C49.9]	FALSE	FALSE							No	FALSE	No	FALSE
Lhermitte's sign positive [R29.818]	FALSE	FALSE							No	FALSE	No	FALSE
LOC (loss of consciousness) [R40.20]	FALSE	FALSE							No	FALSE	No	FALSE
locked facet	FALSE	FALSE							No	FALSE	No	FALSE
long C5 screw on right	FALSE	FALSE							No	FALSE	No	FALSE
Loosening of hardware in spine (HCC) [T84.498A]	FALSE	FALSE							No	FALSE	No	FALSE
Loss of balance [781.99]	FALSE	FALSE			TRUE		TRUE		Yes	TRUE	No	FALSE
Low back pain [M54.5]	FALSE	FALSE							No	FALSE	No	FALSE
Low back pain [M54.50]	FALSE	FALSE							No	FALSE	No	FALSE
Low back pain, unspecified back pain laterality, unspecified chronicity, unspecified whether sciatica present [M54.50]	FALSE	FALSE							No	FALSE	No	FALSE
Lower extremity weakness [729.89]	FALSE	FALSE							No	FALSE	No	FALSE
Lumbar back pain [724.2]	FALSE	FALSE							No	FALSE	No	FALSE
Lumbar back pain with radiculopathy affecting left lower extremity [M54.17]	FALSE	TRUE							No	FALSE	No	TRUE
Lumbar degenerative disc disease [M51.36]	FALSE	FALSE							No	FALSE	No	FALSE
Lumbar disc herniation [M51.26]	FALSE	FALSE							No	FALSE	No	FALSE
Lumbar facet arthropathy [M47.816]	FALSE	FALSE							No	FALSE	No	FALSE
Lumbar radicular pain [M54.16]	FALSE	FALSE							No	FALSE	No	FALSE
Lumbar radiculopathy, chronic [M54.16]	FALSE	TRUE							No	FALSE	No	TRUE
Lumbar stenosis with neurogenic claudication [M48.062]	FALSE	FALSE							No	FALSE	No	FALSE
M54.12	FALSE	FALSE							No	FALSE	No	FALSE
Malfunction of spinal cord stimulator, initial encounter (HCC) [T85.192A]	FALSE	FALSE							No	FALSE	No	FALSE
Malignant neoplasm of lower lobe of left lung [C34.32]	FALSE	FALSE							No	FALSE	No	FALSE
Malignant neoplasm of overlapping sites of bladder (HCC) [C67.8]	FALSE	FALSE							No	FALSE	No	FALSE
Malignant neoplasm soft tissues of cervical spine [C49.0] Wants to follow self in 29.	FALSE	FALSE							No	FALSE	No	FALSE
XXX syndrome [XXX]	FALSE	FALSE							No	FALSE	No	FALSE
Mass at cervicomedullary junction [G93.9]	FALSE	FALSE							No	FALSE	No	FALSE
Mass in neck [784.2]	FALSE	FALSE							No	FALSE	No	FALSE
Mass of spine [M89.8X8]	FALSE	FALSE							No	FALSE	No	FALSE
Mass of spine [M89.9]	FALSE	FALSE							No	FALSE	No	FALSE
Mass of thoracic vertebra [R22.2]	FALSE	FALSE							No	FALSE	No	FALSE
metastasis (renal cell) to cervical spine	FALSE	FALSE							No	FALSE	No	FALSE
Metastasis to spinal column [198.5, 199.1]	FALSE	FALSE							No	FALSE	No	FALSE
Metastasis to spinal column [C79.51]	FALSE	FALSE							No	FALSE	No	FALSE
Metastatic adenocarcinoma to bone [C79.51]	FALSE	FALSE							No	FALSE	No	FALSE
Metastatic breast cancer (HCC) [C50.919]	FALSE	FALSE							No	FALSE	No	FALSE
Metastatic cancer to spine (HCC) [C79.51]	FALSE	FALSE							No	FALSE	No	FALSE
Metastatic disease [199.1]	FALSE	FALSE							No	FALSE	No	FALSE
Metastatic malignant melanoma (HCC) [C79.9]	FALSE	FALSE							No	FALSE	No	FALSE
Mononeuritis multiplex [G58.7]	FALSE	FALSE							No	FALSE	No	FALSE
Morbid obesity (HCC) [E66.01]	FALSE	FALSE							No	FALSE	No	FALSE
Morbid obesity with BMI of 50.0-59.9, adult [E66.01, Z68.43]	FALSE	FALSE							No	FALSE	No	FALSE
Motor neuron disease, upper [G12.21]	FALSE	FALSE							No	FALSE	No	FALSE
Motor vehicle accident (victim), initial encounter [V89.2XXA]	FALSE	FALSE							No	FALSE	No	FALSE
Motor vehicle accident victim, initial encounter [V89.2XXA]	FALSE	FALSE							No	FALSE	No	FALSE
Motor vehicle accident, initial encounter [V89.2XXA]	FALSE	FALSE							No	FALSE	No	FALSE
Motor vehicle collision with pedestrian, initial encounter [V09.9XXA]	FALSE	FALSE							No	FALSE	No	FALSE
Motor vehicle collision, initial encounter [V87.7XXA]	FALSE	FALSE							No	FALSE	No	FALSE
Motor vehicle collision, subsequent encounter [V87.7XXD]	FALSE	FALSE							No	FALSE	No	FALSE
Motorcycle accident [V29.9XXA]	FALSE	FALSE							No	FALSE	No	FALSE
Motorcycle accident, initial encounter [V29.9XXA]	FALSE	FALSE							No	FALSE	No	FALSE
Multiple fractures of cervical spine, closed, initial encounter [S12.9XXA]	FALSE	FALSE							No	FALSE	No	FALSE	TRUE
Multiple fractures of cervical spine, initial encounter [S12.9XXA]	FALSE	FALSE							No	FALSE	No	FALSE	TRUE
Multiple myeloma in remission (HCC) [C90.01]	FALSE	FALSE							No	FALSE	No	FALSE
Muscle weakness of right upper extremity [M62.81]	FALSE	FALSE							No	FALSE	No	FALSE
MVA (motor vehicle accident) [V89.2XXA]	FALSE	FALSE							No	FALSE	No	FALSE
MVA (motor vehicle accident), initial encounter [V89.2XXA]	FALSE	FALSE							No	FALSE	No	FALSE
MVA restrained driver, initial encounter [V89.2XXA]	FALSE	FALSE							No	FALSE	No	FALSE
MVC	FALSE	FALSE							No	FALSE	No	FALSE
MVC (motor vehicle collision) [V87.7XXA]	FALSE	FALSE							No	FALSE	No	FALSE
MVC (motor vehicle collision), initial encounter [E819.9]	FALSE	FALSE							No	FALSE	No	FALSE
MVC (motor vehicle collision), initial encounter [V87.7XXA]	FALSE	FALSE							No	FALSE	No	FALSE
Myelomalacia [G95.89]	FALSE	FALSE	TRUE		TRUE		TRUE		Yes	TRUE	No	FALSE
Myelomalacia of cervical cord (HCC) [G95.89]	FALSE	FALSE	TRUE		TRUE		TRUE		Yes	TRUE	No	FALSE
Myelomalacia of cervical cord [G95.89]	FALSE	FALSE	TRUE		TRUE		TRUE		Yes	TRUE	No	FALSE
myelopathy	TRUE	FALSE							No	TRUE	No	FALSE
Myelopathy (HCC) [G95.9]	TRUE	FALSE							No	TRUE	No	FALSE
Myelopathy [G95.9]	TRUE	FALSE							No	TRUE	No	FALSE
Myelopathy concurrent with and due to spinal stenosis of cervical region (HCC) [M48.02, G99.2]	TRUE	FALSE							No	TRUE	No	FALSE
Myelopathy concurrent with and due to spinal stenosis of cervical region [M48.02, G99.2]	TRUE	FALSE							No	TRUE	No	FALSE
Myelopathy of cervical spinal cord with cervical radiculopathy [M47.12]	TRUE	TRUE							No	TRUE	No	TRUE
myelopathy, cervical	TRUE	FALSE							No	TRUE	No	FALSE
Neck abscess [L02.11]	FALSE	FALSE							No	FALSE	No	FALSE
neck and right arm pain	FALSE	FALSE							No	FALSE	No	FALSE
neck fracture	FALSE	FALSE							No	FALSE	No	FALSE	TRUE
Neck fracture, initial encounter [805.00]	FALSE	FALSE							No	FALSE	No	FALSE	TRUE
Neck injury, initial encounter [S19.9XXA]	FALSE	FALSE							No	FALSE	No	FALSE		TRUE
neck pain	FALSE	FALSE							No	FALSE	No	FALSE
Neck pain [723.1]	FALSE	FALSE							No	FALSE	No	FALSE
Neck pain [M54.2]	FALSE	FALSE							No	FALSE	No	FALSE
Neck pain on left side [723.1]	FALSE	FALSE		TRUE				TRUE	No	FALSE	Yes	TRUE
Neck pain on left side [M54.2]	FALSE	FALSE							No	FALSE	No	FALSE
Neck pain on right side [M54.2]	FALSE	FALSE							No	FALSE	No	FALSE
Neck pain with history of cervical spinal surgery [M54.2, Z98.890]	FALSE	FALSE							No	FALSE	No	FALSE
Neck pain without injury [M54.2]	FALSE	FALSE							No	FALSE	No	FALSE
Neck pain, bilateral posterior [M54.2]	FALSE	FALSE							No	FALSE	No	FALSE
Neck pain, chronic [M54.2, G89.29]	FALSE	FALSE							No	FALSE	No	FALSE
Neuroforaminal stenosis of cervical spine [M48.02]	FALSE	FALSE		TRUE				TRUE	No	FALSE	Yes	TRUE
Neuroforaminal stenosis of lumbar spine [M48.061]	FALSE	FALSE							No	FALSE	No	FALSE
Neuroforaminal stenosis of thoracic spine [M48.04]	FALSE	FALSE							No	FALSE	No	FALSE
Neurogenic shock [R57.8]	FALSE	FALSE							No	FALSE	No	FALSE
Neurogenic shock due to traumatic injury [F43.8]	FALSE	FALSE							No	FALSE	No	FALSE
Neurological complaint [R29.90]	FALSE	FALSE							No	FALSE	No	FALSE
Neurological deficit present [781.99]	FALSE	FALSE							No	FALSE	No	FALSE
Neurological deficit present [R29.818]	FALSE	FALSE							No	FALSE	No	FALSE
Neurological deficit, transient [R29.818]	FALSE	FALSE							No	FALSE	No	FALSE
Neuropathic pain [M79.2]	FALSE	FALSE				TRUE		TRUE	No	FALSE	Yes	TRUE
Neuropathic pain of hand, left [M79.2]	FALSE	FALSE				TRUE		TRUE	No	FALSE	Yes	TRUE
Neuropathy [G62.9]	FALSE	FALSE							No	FALSE	No	FALSE
Neuropathy, arm, left [G56.92]	FALSE	FALSE							No	FALSE	No	FALSE
Neurosensory deficit [781.99]	FALSE	FALSE							No	FALSE	No	FALSE
Non-union of fracture [733.82]	FALSE	FALSE							No	FALSE	No	FALSE
Numbness [782.0]	FALSE	FALSE							No	FALSE	No	FALSE
Numbness [R20.0]	FALSE	FALSE							No	FALSE	No	FALSE
Numbness and tingling in right hand [R20.0, R20.2]	FALSE	FALSE							No	FALSE	No	FALSE
Numbness and tingling of right arm [R20.0, R20.2]	FALSE	FALSE							No	FALSE	No	FALSE
Numbness and tingling of upper extremity [R20.0, R20.2]	FALSE	FALSE							No	FALSE	No	FALSE
Numbness in both hands [R20.0]	FALSE	FALSE							No	FALSE	No	FALSE
Numbness of upper extremity [R20.0]	FALSE	FALSE							No	FALSE	No	FALSE
Nummular eczema [L30.0]	FALSE	FALSE							No	FALSE	No	FALSE
O-C1 instability	FALSE	FALSE							No	FALSE	No	FALSE
O-C1-C2 disruption	FALSE	FALSE							No	FALSE	No	FALSE
Occipital neuralgia of right side [M54.81]	FALSE	FALSE							No	FALSE	No	FALSE
occipitocervical instability	FALSE	FALSE							No	FALSE	No	FALSE
odontoid fracture	FALSE	FALSE							No	FALSE	No	FALSE	TRUE
Odontoid fracture [805.02]	FALSE	FALSE							No	FALSE	No	FALSE	TRUE
Odontoid fracture with delayed healing [S12.100G]	FALSE	FALSE							No	FALSE	No	FALSE	TRUE
Odontoid fracture with nonunion [733.82]	FALSE	FALSE							No	FALSE	No	FALSE	TRUE
Odontoid fracture with nonunion [S12.110K]	FALSE	FALSE							No	FALSE	No	FALSE	TRUE
odontoid fracture with occipitcervical injury	FALSE	FALSE							No	FALSE	No	FALSE	TRUE	TRUE
Odontoid fracture with type III morphology [S12.120A]	FALSE	FALSE							No	FALSE	No	FALSE	TRUE
Odontoid fracture, closed, initial encounter [805.02]	FALSE	FALSE							No	FALSE	No	FALSE	TRUE
Odontoid fracture, closed, initial encounter [S12.100A]	FALSE	FALSE							No	FALSE	No	FALSE	TRUE
Odontoid fracture, with delayed healing, subsequent encounter [S12.100G]	FALSE	FALSE							No	FALSE	No	FALSE	TRUE
Odontoid fracture, with delayed healing, subsequent encounter [V54.17]	FALSE	FALSE							No	FALSE	No	FALSE	TRUE
Odontoid fracture, with nonunion, subsequent encounter [S12.100K]	FALSE	FALSE							No	FALSE	No	FALSE	TRUE
Open odontoid fracture, sequela [S12.100S]	FALSE	FALSE							No	FALSE	No	FALSE	TRUE
Os odontoideum [738.5]	FALSE	FALSE							No	FALSE	No	FALSE
Os odontoideum [M43.8X1]	FALSE	FALSE							No	FALSE	No	FALSE
Os odontoideum [M43.9]	FALSE	FALSE							No	FALSE	No	FALSE
OSA (obstructive sleep apnea) [G47.33]	FALSE	FALSE							No	FALSE	No	FALSE
Ossification of posterior longitudinal ligament [M48.8X9]	FALSE	FALSE			TRUE		TRUE		Yes	TRUE	No	FALSE
Ossification of posterior longitudinal ligament in cervical region (HCC) [M48.8X2]	FALSE	FALSE			TRUE		TRUE		Yes	TRUE	No	FALSE
Ossification of posterior longitudinal ligament in cervical region [M48.8X2]	FALSE	FALSE			TRUE		TRUE		Yes	TRUE	No	FALSE
Osteoarthritis of cervical spine with myelopathy [M47.12]	TRUE	FALSE							No	TRUE	No	FALSE
Osteoarthritis of cervical spine, unspecified spinal osteoarthritis complication status [M47.812]	FALSE	FALSE							No	FALSE	No	FALSE
Osteoarthritis of spine with radiculopathy, cervical region [M47.22]	FALSE	TRUE							No	FALSE	No	TRUE
Osteomyelitis of cervical spine [M46.22]	FALSE	FALSE							No	FALSE	No	FALSE
Osteomyelitis of other site, unspecified type [M86.9]	FALSE	FALSE							No	FALSE	No	FALSE
Osteomyelitis of spine [730.28]	FALSE	FALSE							No	FALSE	No	FALSE
Osteopenia of lumbar spine [M85.88]	FALSE	FALSE							No	FALSE	No	FALSE
Osteophyte of cervical spine [721.8]	FALSE	FALSE							No	FALSE	No	FALSE
Osteophyte of cervical spine [M25.78]	FALSE	FALSE							No	FALSE	No	FALSE
Osteoporosis with current pathological fracture with delayed healing, unspecified osteoporosis type, subsequent encounter [M80.00XG]	FALSE	FALSE							No	FALSE	No	FALSE
Osteoporosis, unspecified osteoporosis type, unspecified pathological fracture presence [M81.0]	FALSE	FALSE							No	FALSE	No	FALSE
Other chest pain [R07.89]	FALSE	FALSE							No	FALSE	No	FALSE
Other closed displaced fracture of fifth cervical vertebra with delayed healing, subsequent encounter [S12.490G]	FALSE	FALSE							No	FALSE	No	FALSE	TRUE
Other closed displaced fracture of fifth cervical vertebra, initial encounter (HCC) [S12.490A]	FALSE	FALSE							No	FALSE	No	FALSE	TRUE
Other closed displaced fracture of fifth cervical vertebra, initial encounter [S12.490A]	FALSE	FALSE							No	FALSE	No	FALSE	TRUE
Other closed displaced fracture of fourth cervical vertebra, initial encounter (HCC) [S12.390A]	FALSE	FALSE							No	FALSE	No	FALSE	TRUE
Other closed displaced fracture of second cervical vertebra with delayed healing, subsequent encounter [S12.190G]	FALSE	FALSE							No	FALSE	No	FALSE	TRUE
Other closed displaced fracture of second cervical vertebra with nonunion, subsequent encounter [S12.190K]	FALSE	FALSE							No	FALSE	No	FALSE	TRUE
Other closed displaced fracture of second cervical vertebra, initial encounter (HCC) [S12.190A]	FALSE	FALSE							No	FALSE	No	FALSE	TRUE
Other closed displaced fracture of second cervical vertebra, initial encounter [S12.190A]	FALSE	FALSE							No	FALSE	No	FALSE	TRUE
Other closed displaced fracture of seventh cervical vertebra with nonunion, subsequent encounter [S12.690K]	FALSE	FALSE							No	FALSE	No	FALSE	TRUE
Other closed displaced fracture of seventh cervical vertebra, initial encounter [S12.690A]	FALSE	FALSE							No	FALSE	No	FALSE	TRUE
Other closed displaced fracture of sixth cervical vertebra [S12.590A]	FALSE	FALSE							No	FALSE	No	FALSE	TRUE
Other closed displaced fracture of sixth cervical vertebra with delayed healing, subsequent encounter [S12.590G]	FALSE	FALSE							No	FALSE	No	FALSE	TRUE
Other closed displaced fracture of sixth cervical vertebra with nonunion, subsequent encounter [S12.590K]	FALSE	FALSE							No	FALSE	No	FALSE	TRUE
Other closed displaced fracture of sixth cervical vertebra, initial encounter (HCC) [S12.590A]	FALSE	FALSE							No	FALSE	No	FALSE	TRUE
Other closed displaced fracture of sixth cervical vertebra, initial encounter [S12.590A]	FALSE	FALSE							No	FALSE	No	FALSE	TRUE
Other closed displaced fracture of third cervical vertebra, initial encounter [S12.290A]	FALSE	FALSE							No	FALSE	No	FALSE	TRUE
Other closed nondisplaced fracture of fifth cervical vertebra, initial encounter [S12.491A]	FALSE	FALSE							No	FALSE	No	FALSE	TRUE
Other closed nondisplaced fracture of fourth cervical vertebra, initial encounter (HCC) [S12.391A]	FALSE	FALSE							No	FALSE	No	FALSE	TRUE
Other closed nondisplaced fracture of second cervical vertebra, sequela [S12.191S]	FALSE	FALSE							No	FALSE	No	FALSE	TRUE
Other closed nondisplaced fracture of seventh cervical vertebra, initial encounter [S12.691A]	FALSE	FALSE							No	FALSE	No	FALSE	TRUE
Other closed nondisplaced fracture of seventh cervical vertebra, sequela [S12.691S]	FALSE	FALSE							No	FALSE	No	FALSE	TRUE
Other closed nondisplaced fracture of sixth cervical vertebra with routine healing, subsequent encounter [S12.591D]	FALSE	FALSE							No	FALSE	No	FALSE	TRUE
Other closed nondisplaced fracture of sixth cervical vertebra, initial encounter (HCC) [S12.591A]	FALSE	FALSE							No	FALSE	No	FALSE	TRUE
Other closed nondisplaced fracture of sixth cervical vertebra, initial encounter [S12.591A]	FALSE	FALSE							No	FALSE	No	FALSE	TRUE
Other closed nondisplaced odontoid fracture, initial encounter (HCC) [S12.121A]	FALSE	FALSE							No	FALSE	No	FALSE	TRUE
Other closed nondisplaced odontoid fracture, initial encounter [S12.121A]	FALSE	FALSE							No	FALSE	No	FALSE	TRUE
Other encephalopathy [G93.49]	FALSE	FALSE							No	FALSE	No	FALSE
Other fracture of first cervical vertebra [S12.000A]	FALSE	FALSE							No	FALSE	No	FALSE	TRUE
Other fracture of sixth cervical vertebra [S12.500A]	FALSE	FALSE							No	FALSE	No	FALSE	TRUE
Other idiopathic scoliosis, cervicothoracic region [M41.23]	FALSE	FALSE							No	FALSE	No	FALSE
Other kyphosis (acquired) [737.19]	FALSE	FALSE							No	FALSE	No	FALSE
Other kyphosis of cervical region [M40.292]	FALSE	FALSE							No	FALSE	No	FALSE
Other kyphosis, cervical region [M40.292]	FALSE	FALSE							No	FALSE	No	FALSE
Other secondary kyphosis, cervical region [M40.12]	FALSE	FALSE							No	FALSE	No	FALSE
Pain [R52]	FALSE	FALSE							No	FALSE	No	FALSE
Pain in thoracic spine [724.1]	FALSE	FALSE							No	FALSE	No	FALSE
Pain in thoracic spine [M54.6]	FALSE	FALSE							No	FALSE	No	FALSE
Pain of left upper extremity [M79.602]	FALSE	FALSE				TRUE		TRUE	No	FALSE	Yes	TRUE
Pain of right upper extremity [M79.601]	FALSE	FALSE				TRUE		TRUE	No	FALSE	Yes	TRUE
Pain radiating to neck [M54.2]	FALSE	FALSE							No	FALSE	No	FALSE
Paralysis [G83.9]	FALSE	FALSE							No	FALSE	No	FALSE
Paraplegia following spinal cord injury [344.1]	FALSE	FALSE							No	FALSE	No	FALSE
Paresthesia [R20.2]	FALSE	FALSE							No	FALSE	No	FALSE
Paresthesia and pain of both upper extremities [R20.2, M79.603]	FALSE	FALSE				TRUE		TRUE	No	FALSE	Yes	TRUE
Paresthesia of both hands [R20.2]	FALSE	FALSE							No	FALSE	No	FALSE
Paresthesia of hand, bilateral [R20.2]	FALSE	FALSE							No	FALSE	No	FALSE
Paresthesias in left hand [R20.2]	FALSE	FALSE							No	FALSE	No	FALSE
Paresthesias with subjective weakness [782.0, 780.79]	FALSE	FALSE							No	FALSE	No	FALSE
Pathological fracture of vertebra due to other disease, sequela [M84.68XS]	FALSE	FALSE							No	FALSE	No	FALSE	TRUE
Penicillin allergy [V14.0]	FALSE	FALSE							No	FALSE	No	FALSE
Peripheral vascular disease [I73.9]	FALSE	FALSE							No	FALSE	No	FALSE
Person hit by train, initial encounter [V05.00XA]	FALSE	FALSE							No	FALSE	No	FALSE
Pharyngeal dysphagia [R13.13]	FALSE	FALSE							No	FALSE	No	FALSE
Polypharmacy [Z79.899]	FALSE	FALSE							No	FALSE	No	FALSE
posterior cervical fusion/depuy	FALSE	FALSE							No	FALSE	No	FALSE
Post-laminectomy kyphosis [M96.3]	FALSE	FALSE							No	FALSE	No	FALSE
Pre-op evaluation [V72.84]	FALSE	FALSE							No	FALSE	No	FALSE
Preop examination [V72.84]	FALSE	FALSE							No	FALSE	No	FALSE
Preop examination [Z01.818]	FALSE	FALSE							No	FALSE	No	FALSE
Pre-op examination [Z01.818]	FALSE	FALSE							No	FALSE	No	FALSE
Preop testing [V72.84]	FALSE	FALSE							No	FALSE	No	FALSE
Pre-op testing [V72.84]	FALSE	FALSE							No	FALSE	No	FALSE
Preop testing [Z01.818]	FALSE	FALSE							No	FALSE	No	FALSE
Pre-op testing [Z01.818]	FALSE	FALSE							No	FALSE	No	FALSE
Pre-operative cardiovascular examination [Z01.810]	FALSE	FALSE							No	FALSE	No	FALSE
Preoperative clearance [Z01.818]	FALSE	FALSE							No	FALSE	No	FALSE
Pre-operative exam [Z01.818]	FALSE	FALSE							No	FALSE	No	FALSE
Pre-operative examination [Z01.818]	FALSE	FALSE							No	FALSE	No	FALSE
Preoperative testing [V72.84]	FALSE	FALSE							No	FALSE	No	FALSE
Preoperative testing [Z01.818]	FALSE	FALSE							No	FALSE	No	FALSE
Pre-procedural laboratory examination [V72.63]	FALSE	FALSE							No	FALSE	No	FALSE
Previous back surgery [Z98.890]	FALSE	FALSE							No	FALSE	No	FALSE
Primary osteoarthritis of cervical spine [M47.812]	FALSE	FALSE							No	FALSE	No	FALSE
Primary osteoarthritis of right hip [M16.11]	FALSE	FALSE							No	FALSE	No	FALSE
proatlas indenting into medulla and Chiari with instability	FALSE	FALSE							No	FALSE	No	FALSE
Protrusion of cervical intervertebral disc [M50.20]	FALSE	FALSE				TRUE		TRUE	No	FALSE	Yes	TRUE
Pseudoarthrosis [733.82]	FALSE	FALSE							No	FALSE	No	FALSE
pseudoarthrosis after fusion or arthrodesis	FALSE	FALSE							No	FALSE	No	FALSE
Pseudoarthrosis of cervical spine, initial encounter (HCC) [S12.9XXA]	FALSE	FALSE							No	FALSE	No	FALSE
Pseudoarthrosis of cervical spine, initial encounter [S12.9XXA]	FALSE	FALSE							No	FALSE	No	FALSE
Pseudoarthrosis of cervical spine, subsequent encounter [S12.9XXD]	FALSE	FALSE							No	FALSE	No	FALSE
Pseudoarthrosis of cervical spine, subsequent encounter [V54.17]	FALSE	FALSE							No	FALSE	No	FALSE
Quadriparesis [344.00]	FALSE	FALSE							No	FALSE	No	FALSE
quadriparesis, C1-C2 compression dislocation, dystopic os odontoideum	FALSE	FALSE	TRUE		TRUE		TRUE		Yes	TRUE	No	FALSE
Quadriplegia [344.00]	FALSE	FALSE							No	FALSE	No	FALSE
Quadriplegia [G82.50]	FALSE	FALSE							No	FALSE	No	FALSE
Quadriplegia, C5-C7, incomplete (HCC) [G82.54]	FALSE	FALSE							No	FALSE	No	FALSE
Radicular pain in right arm [729.2]	FALSE	FALSE		TRUE				TRUE	No	FALSE	Yes	TRUE
Radicular pain of left upper extremity [M79.2]	FALSE	FALSE		TRUE				TRUE	No	FALSE	Yes	TRUE
Radicular pain of right upper extremity [M79.2]	FALSE	FALSE		TRUE				TRUE	No	FALSE	Yes	TRUE
Radiculomyelopathy [G54.9]	TRUE	FALSE	TRUE	TRUE	TRUE	TRUE	TRUE	TRUE	No	TRUE	Yes	TRUE
Radiculopathy [729.2]	FALSE	TRUE							No	FALSE	No	TRUE
Radiculopathy [M54.10]	FALSE	TRUE							No	FALSE	No	TRUE
Radiculopathy affecting upper extremity [M54.10]	FALSE	TRUE							No	FALSE	No	TRUE
Radiculopathy due to cervical spondylosis at multiple levels [M47.22]	FALSE	TRUE							No	FALSE	No	TRUE
Radiculopathy of cervical region [723.4]	FALSE	TRUE							No	FALSE	No	TRUE
Radiculopathy of cervical region [M54.12]	FALSE	TRUE							No	FALSE	No	TRUE
Radiculopathy of cervicothoracic region [M54.13]	FALSE	TRUE							No	FALSE	No	TRUE
Radiculopathy, cervical [723.4]	FALSE	TRUE							No	FALSE	No	TRUE
Radiculopathy, cervical [M54.12]	FALSE	TRUE							No	FALSE	No	TRUE
Renal cell carcinoma, unspecified laterality [C64.9]	FALSE	FALSE							No	FALSE	No	FALSE
Renal mass, left [N28.89]	FALSE	FALSE							No	FALSE	No	FALSE
Respiratory failure following trauma (HCC) [J96.90]	FALSE	FALSE							No	FALSE	No	FALSE
retro-odontoid mass with CMJ compression	FALSE	FALSE	TRUE		TRUE		TRUE		Yes	TRUE	No	FALSE
retro-odontoid mass with CMJ compression s/p transoral	FALSE	FALSE							No	FALSE	No	FALSE
Rheumatoid arthritis [714.0]	FALSE	FALSE							No	FALSE	No	FALSE
Rheumatoid arthritis flare [M06.9]	FALSE	FALSE							No	FALSE	No	FALSE
Rheumatoid arthritis involving vertebra, unspecified rheumatoid factor presence [M45.9]	FALSE	FALSE							No	FALSE	No	FALSE
rheumatoid odontoid invagination with CMJ compression	FALSE	FALSE							No	FALSE	No	FALSE
Right arm pain [M79.601]	FALSE	FALSE				TRUE		TRUE	No	FALSE	Yes	TRUE
Right arm weakness [R29.898]	FALSE	FALSE							No	FALSE	No	FALSE
right C5-6 foraminal disc	FALSE	FALSE		TRUE				TRUE	No	FALSE	Yes	TRUE
right C5-6 HNP	FALSE	FALSE		TRUE				TRUE	No	FALSE	Yes	TRUE
right C5-6 HNP/foraminal compression	FALSE	FALSE		TRUE				TRUE	No	FALSE	Yes	TRUE
right C6-7 HIVD	FALSE	FALSE		TRUE				TRUE	No	FALSE	Yes	TRUE
right C6-7 HNP	FALSE	FALSE		TRUE				TRUE	No	FALSE	Yes	TRUE
right C7-T1 foraminal disc	FALSE	FALSE		TRUE				TRUE	No	FALSE	Yes	TRUE
right C7-T1 herniated disc	FALSE	FALSE		TRUE				TRUE	No	FALSE	Yes	TRUE
right C7-T1 HNP	FALSE	FALSE		TRUE				TRUE	No	FALSE	Yes	TRUE
Right cervical radiculopathy [M54.12]	FALSE	TRUE							No	FALSE	No	TRUE
Right elbow pain [M25.521]	FALSE	FALSE							No	FALSE	No	FALSE
Right hand weakness [R29.898]	FALSE	FALSE							No	FALSE	No	FALSE
Right sided facial pain [R51.9]	FALSE	FALSE							No	FALSE	No	FALSE
Right sided weakness [R53.1]	FALSE	FALSE							No	FALSE	No	FALSE
Right upper extremity numbness [R20.0]	FALSE	FALSE							No	FALSE	No	FALSE
RUE weakness [729.89]	FALSE	FALSE				TRUE		TRUE	No	FALSE	Yes	TRUE
S/P brain surgery [Z98.890]	FALSE	FALSE							No	FALSE	No	FALSE
S/P cervical spinal fusion [V45.4]	FALSE	FALSE							No	FALSE	No	FALSE
S/P cervical spinal fusion [Z98.1]	FALSE	FALSE							No	FALSE	No	FALSE
S/P lumbar fusion [Z98.1]	FALSE	FALSE							No	FALSE	No	FALSE
S/P radiation therapy [Z92.3]	FALSE	FALSE							No	FALSE	No	FALSE
S/P spinal fusion [Z98.1]	FALSE	FALSE							No	FALSE	No	FALSE
S/P transoral decompression; Chiari I; CVJ instability	FALSE	FALSE							No	FALSE	No	FALSE
s/p transoral resection of mass against medulla; instability of CVJ	FALSE	FALSE							No	FALSE	No	FALSE
Schwannomatosis (HCC) [Q85.03]	FALSE	FALSE							No	FALSE	No	FALSE
Scoliosis (and kyphoscoliosis), idiopathic [M41.20]	FALSE	FALSE							No	FALSE	No	FALSE
Scoliosis [M41.9]	FALSE	FALSE							No	FALSE	No	FALSE
Scoliosis of thoracolumbar spine, unspecified scoliosis type [M41.9]	FALSE	FALSE							No	FALSE	No	FALSE
Secondary hypotension [458.8]	FALSE	FALSE							No	FALSE	No	FALSE
Sensory deficit, right [R41.89]	FALSE	FALSE							No	FALSE	No	FALSE
severe cervical stenosis	FALSE	FALSE	TRUE		TRUE		TRUE		Yes	TRUE	No	FALSE
severe progressive myelopathy	TRUE	FALSE							No	TRUE	No	FALSE
Shortness of breath [R06.02]	FALSE	FALSE							No	FALSE	No	FALSE
Snoring [786.09]	FALSE	FALSE							No	FALSE	No	FALSE
SPINAL COMPRESSION	FALSE	FALSE	TRUE		TRUE		TRUE		Yes	TRUE	No	FALSE
Spinal cord compression (HCC) [G95.20]	FALSE	FALSE	TRUE		TRUE		TRUE		Yes	TRUE	No	FALSE
Spinal cord compression [336.9]	FALSE	FALSE	TRUE		TRUE		TRUE		Yes	TRUE	No	FALSE
Spinal cord compression [G95.20]	FALSE	FALSE	TRUE		TRUE		TRUE		Yes	TRUE	No	FALSE
Spinal cord compression, post-traumatic [G95.20]	FALSE	FALSE			TRUE		TRUE		Yes	TRUE	No	FALSE
spinal cord injury	FALSE	FALSE							No	FALSE	No	FALSE
Spinal cord injury [952.9]	FALSE	FALSE			TRUE		TRUE		Yes	TRUE	No	FALSE
Spinal cord injury [IMO0002]	FALSE	FALSE							No	FALSE	No	FALSE
Spinal cord injury at C1-C4 level with spinal cord lesion [S14.101A]	FALSE	FALSE							No	FALSE	No	FALSE
Spinal cord injury at C5-C7 level with complete spinal cord lesion (HCC) [S14.115A]	FALSE	FALSE							No	FALSE	No	FALSE
Spinal cord injury at C5-C7 level with complete spinal cord lesion [S14.115A]	FALSE	FALSE							No	FALSE	No	FALSE
Spinal cord injury at C5-C7 level without injury of spinal bone, initial encounter (HCC) [S14.105A]	FALSE	FALSE							No	FALSE	No	FALSE
Spinal cord injury at C5-C7 level without injury of spinal bone, initial encounter [952.05]	FALSE	FALSE			TRUE		TRUE		Yes	TRUE	No	FALSE
Spinal cord injury, C5-C7, initial encounter [S14.105A]	FALSE	FALSE							No	FALSE	No	FALSE
Spinal cord injury, cervical region, initial encounter (HCC) [S14.109A]	FALSE	FALSE							No	FALSE	No	FALSE
Spinal cord injury, cervical region, initial encounter [S14.109A]	FALSE	FALSE							No	FALSE	No	FALSE
spinal cord injury-cervical / thorasic fusion	FALSE	FALSE							No	FALSE	No	FALSE
Spinal cord lesion (HCC) [G95.9]	FALSE	FALSE			TRUE		TRUE		Yes	TRUE	No	FALSE
Spinal cord lesion [G95.9]	FALSE	FALSE			TRUE		TRUE		Yes	TRUE	No	FALSE
Spinal cord mass [336.9]	FALSE	FALSE			TRUE		TRUE		Yes	TRUE	No	FALSE
Spinal cord mass [G95.89]	FALSE	FALSE			TRUE		TRUE		Yes	TRUE	No	FALSE
Spinal cord mass [G95.9]	FALSE	FALSE			TRUE		TRUE		Yes	TRUE	No	FALSE
spinal cord tumor - schwannoma	FALSE	FALSE							No	FALSE	No	FALSE
Spinal cord tumor [D49.7]	FALSE	FALSE							No	FALSE	No	FALSE
Spinal deformity [Q76.49]	FALSE	FALSE							No	FALSE	No	FALSE
Spinal epidural abscess [G06.1]	FALSE	FALSE							No	FALSE	No	FALSE
Spinal instability of cervical region [M53.2X2]	FALSE	FALSE							No	FALSE	No	FALSE
spinal stenosis	FALSE	FALSE	TRUE		TRUE		TRUE		Yes	TRUE	No	FALSE
Spinal stenosis [724.00]	FALSE	FALSE	TRUE		TRUE		TRUE		Yes	TRUE	No	FALSE
Spinal stenosis [M48.00]	FALSE	FALSE			TRUE		TRUE		Yes	TRUE	No	FALSE
spinal stenosis in cervical region	FALSE	FALSE							No	FALSE	No	FALSE
Spinal stenosis in cervical region [723.0]	FALSE	FALSE	TRUE		TRUE		TRUE		Yes	TRUE	No	FALSE
Spinal stenosis in cervical region [723.0]/requesting awake intubation	FALSE	FALSE	TRUE		TRUE		TRUE		Yes	TRUE	No	FALSE
Spinal stenosis in cervical region [M48.02]	FALSE	FALSE	TRUE		TRUE		TRUE		Yes	TRUE	No	FALSE
Spinal stenosis of cervical region [M48.02]	FALSE	FALSE	TRUE		TRUE		TRUE		Yes	TRUE	No	FALSE
Spinal stenosis of cervicothoracic region [M48.03]	FALSE	FALSE	TRUE		TRUE		TRUE		Yes	TRUE	No	FALSE
Spinal stenosis of lumbar region [M48.06]	FALSE	FALSE							No	FALSE	No	FALSE
Spinal stenosis of thoracic region [M48.04]	FALSE	FALSE							No	FALSE	No	FALSE
Spinal stenosis, cervical region [M48.02]	FALSE	FALSE	TRUE		TRUE		TRUE		Yes	TRUE	No	FALSE
Spinal stenosis, lumbar region, with neurogenic claudication [M48.062]	FALSE	FALSE							No	FALSE	No	FALSE
Spinal stenosis, multilevel [M48.00]	FALSE	FALSE							No	FALSE	No	FALSE
Spinal stenosis, unspecified spinal region [M48.00]	FALSE	FALSE			TRUE		TRUE		Yes	TRUE	No	FALSE
Spinal vascular malformation [Q28.8]	FALSE	FALSE							No	FALSE	No	FALSE
spine	FALSE	FALSE							No	FALSE	No	FALSE
Spine fracture [805.8]	FALSE	FALSE							No	FALSE	No	FALSE	TRUE
spine injury	FALSE	FALSE							No	FALSE	No	FALSE		TRUE
Spine pain [M54.9]	FALSE	FALSE							No	FALSE	No	FALSE
Spine pain, cervical [M54.2]	FALSE	FALSE							No	FALSE	No	FALSE
SPO transoral; CVJ instability	FALSE	FALSE							No	FALSE	No	FALSE
Spondyloepiphyseal dysplasia [Q77.7]	FALSE	FALSE							No	FALSE	No	FALSE
Spondylogenic compression of cervical spinal cord [M47.12]	FALSE	FALSE	TRUE		TRUE		TRUE		Yes	TRUE	No	FALSE
Spondylolisthesis of cervical region [M43.12]	FALSE	FALSE							No	FALSE	No	FALSE
Spondylolisthesis of lumbar region [M43.16]	FALSE	FALSE							No	FALSE	No	FALSE
Spondylolisthesis, cervical region [M43.12]	FALSE	FALSE							No	FALSE	No	FALSE
Spondylolysis, cervical region [M43.02]	FALSE	FALSE							No	FALSE	No	FALSE
Spondylosis of cervical region without myelopathy or radiculopathy [M47.812]	TRUE	TRUE	FALSE		FALSE				No	FALSE	No	FALSE
Spondylosis with myelopathy, thoracic region [721.41]	TRUE	FALSE							No	TRUE	No	FALSE
Status post administration of tPA (rtPA) in a different facility within the last 24 hours prior to admission to current facility [Z92.82]	FALSE	FALSE							No	FALSE	No	FALSE
Status post cervical spinal fusion [Z98.1]	FALSE	FALSE							No	FALSE	No	FALSE
Status post lumbar spine surgery for decompression of spinal cord [Z98.890]	FALSE	FALSE							No	FALSE	No	FALSE
Stenosis of cervical spine [723.0]	FALSE	FALSE	TRUE		TRUE		TRUE		Yes	TRUE	No	FALSE
Stenosis of cervical spine [M48.02]	FALSE	FALSE	TRUE		TRUE		TRUE		Yes	TRUE	No	FALSE
Stenosis of cervical spine with myelopathy (HCC) [M48.02, G99.2]	TRUE	FALSE							No	TRUE	No	FALSE
Stenosis of cervical spine with myelopathy [M47.12]	TRUE	FALSE							No	TRUE	No	FALSE
Stenosis of cervical spine with myelopathy [M48.02, G99.2]	TRUE	FALSE							No	TRUE	No	FALSE
Subarachnoid hemorrhage (HCC) [I60.9]	FALSE	FALSE							No	FALSE	No	FALSE
Subdural hemorrhage (HCC) [I62.00]	FALSE	FALSE							No	FALSE	No	FALSE
Subluxation of C0-C1 cervical vertebrae [S13.110A]	FALSE	FALSE							No	FALSE	No	FALSE
Subluxation of C2-C3 cervical vertebrae [839.02]	FALSE	FALSE							No	FALSE	No	FALSE
Subluxation of cervical vertebra, initial encounter [S13.100A]	FALSE	FALSE							No	FALSE	No	FALSE
Swan neck deformity of cervical spine [M43.8X2]	FALSE	FALSE							No	FALSE	No	FALSE
Syncope and collapse [780.2]	FALSE	FALSE							No	FALSE	No	FALSE
Syncope and collapse [R55]	FALSE	FALSE							No	FALSE	No	FALSE
Synovial cyst [M71.30]	FALSE	FALSE							No	FALSE	No	FALSE
Syringomyelia (HCC) [G95.0]	FALSE	FALSE			TRUE		TRUE		Yes	TRUE	No	FALSE
Syringomyelia [G95.0]	FALSE	FALSE			TRUE		TRUE		Yes	TRUE	No	FALSE
Syrinx (HCC) [G95.0]	FALSE	FALSE			TRUE		TRUE		Yes	TRUE	No	FALSE
Syrinx of spinal cord (HCC) [G95.0]	FALSE	FALSE			TRUE		TRUE		Yes	TRUE	No	FALSE
T1 mass	FALSE	FALSE							No	FALSE	No	FALSE
then T3 corpectomy	FALSE	FALSE							No	FALSE	No	FALSE
Thoracic back pain, unspecified back pain laterality, unspecified chronicity [M54.6]	FALSE	FALSE							No	FALSE	No	FALSE
Thoracic disc herniation [M51.24]	FALSE	FALSE							No	FALSE	No	FALSE
Thoracic spinal stenosis [M48.04]	FALSE	FALSE							No	FALSE	No	FALSE
Thoracic spine fracture, closed, initial encounter [805.2]	FALSE	FALSE							No	FALSE	No	FALSE
Thoracic spine pain [724.1]	FALSE	FALSE							No	FALSE	No	FALSE
TIA (transient ischemic attack) [G45.9]	FALSE	FALSE							No	FALSE	No	FALSE
Torticollis, acute [M43.6]	FALSE	FALSE							No	FALSE	No	FALSE
Trauma [959.9]	FALSE	FALSE							No	FALSE	No	FALSE
Trauma [T14.90XA]	FALSE	FALSE							No	FALSE	No	FALSE
traumatic brain injury and O-C2 disruption	FALSE	FALSE							No	FALSE	No	FALSE		TRUE
Traumatic disp spondylolisthesis of C6 vertebra with closed fracture, initial encounter (HCC) [S12.530A]	FALSE	FALSE							No	FALSE	No	FALSE	TRUE	TRUE
Traumatic displaced spondylolisthesis of fourth cervical vertebra with closed fracture, initial encounter [805.04]	FALSE	FALSE							No	FALSE	No	FALSE	TRUE	TRUE
Traumatic shock, initial encounter (HCC) [T79.4XXA]	FALSE	FALSE							No	FALSE	No	FALSE
Type 1 diabetes mellitus with other specified complication (HCC) [E10.69]	FALSE	FALSE							No	FALSE	No	FALSE
Type 2 diabetes mellitus [E11.9]	FALSE	FALSE							No	FALSE	No	FALSE
Type 2 diabetes mellitus without complication, without long-term current use of insulin (HCC) [E11.9]	FALSE	FALSE							No	FALSE	No	FALSE
type 2 odontoid fracture	FALSE	FALSE							No	FALSE	No	FALSE	TRUE
Type I or II open displaced transverse fracture of shaft of right femur, initial encounter [S72.321B]	FALSE	FALSE							No	FALSE	No	FALSE
Type I or II open fracture of distal end of both radius and ulna of left upper extremity, initial encounter [S52.502B, S52.602B]	FALSE	FALSE							No	FALSE	No	FALSE
Type II fracture of odontoid process, closed, initial encounter [805.02]	FALSE	FALSE							No	FALSE	No	FALSE	TRUE
type II odontoid fracture	FALSE	FALSE							No	FALSE	No	FALSE	TRUE
type II odontoid fracture and Jefferson fracture	FALSE	FALSE							No	FALSE	No	FALSE	TRUE
Unspecified injury at c6 level of cervical spinal cord, subsequent encounter [S14.106D]	FALSE	FALSE							No	FALSE	No	FALSE		TRUE
Unstable angina pectoris [I20.0]	FALSE	FALSE							No	FALSE	No	FALSE
UNSTABLE CERVICAL SPINE	FALSE	FALSE							No	FALSE	No	FALSE
Unstable cervical spine [M53.2X2]	FALSE	FALSE							No	FALSE	No	FALSE
unstable os odontoideum	FALSE	FALSE							No	FALSE	No	FALSE
unstable os odontoideum with CMJ dysfunction	FALSE	FALSE							No	FALSE	No	FALSE
Unsteady gait [R26.81]	FALSE	FALSE	TRUE		TRUE		TRUE		Yes	TRUE	No	FALSE
Upper extremity weakness [R29.898]	FALSE	FALSE							No	FALSE	No	FALSE
Upper GI bleed [K92.2]	FALSE	FALSE							No	FALSE	No	FALSE
Upward migration of dens, basilar invagination [Q75.8]	FALSE	FALSE	TRUE		TRUE		TRUE		Yes	TRUE	No	FALSE
Urinary incontinence, unspecified type [R32]	FALSE	FALSE							No	FALSE	No	FALSE
Vertebral artery insufficiency [G45.0]	FALSE	FALSE							No	FALSE	No	FALSE
Vertigo [R42]	FALSE	FALSE							No	FALSE	No	FALSE
Weakness [780.79]	FALSE	FALSE							No	FALSE	No	FALSE
Weakness [R53.1]	FALSE	FALSE							No	FALSE	No	FALSE
Weakness of both arms [729.89]	FALSE	FALSE				TRUE		TRUE	No	FALSE	Yes	TRUE
Weakness of both arms [M62.81]	FALSE	FALSE							No	FALSE	No	FALSE
Weakness of both lower extremities [R29.898]	FALSE	FALSE							No	FALSE	No	FALSE
Weakness of both upper extremities [M62.81]	FALSE	FALSE							No	FALSE	No	FALSE
Weakness of both upper extremities [R29.898]	FALSE	FALSE							No	FALSE	No	FALSE
Weakness of extremity [R29.898]	FALSE	FALSE							No	FALSE	No	FALSE
Weakness of left lower extremity [R29.898]	FALSE	FALSE							No	FALSE	No	FALSE
Weakness of left upper extremity [R29.898]	FALSE	FALSE							No	FALSE	No	FALSE
Weakness of lower extremity, unspecified laterality [R29.898]	FALSE	FALSE							No	FALSE	No	FALSE
Weakness of right foot [734]	FALSE	FALSE							No	FALSE	No	FALSE
Weakness of right lower extremity [R29.898]	FALSE	FALSE							No	FALSE	No	FALSE
Weakness of right upper extremity [729.89]	FALSE	FALSE				TRUE		TRUE	No	FALSE	Yes	TRUE
Williams retractor, scope, cloth drapes, M-8, XXX tray- per XXX	FALSE	FALSE							No	FALSE	No	FALSE
Zenker's diverticulum [K22.5]	FALSE	FALSE							No	FALSE	No	FALSE

## Sheet: S3 Comorbidity Text 
list_DM = ['Type 2 diabetes mellitus without complication, with long-term current use of insulin (HCC)',
'Diabetes mellitus (HCC)', 'Type 2 diabetes mellitus (HCC)', 'T2DM (type 2 diabetes mellitus) (HCC)',
'Controlled type 2 diabetes mellitus without complication, with long-term current use of insulin (HCC)',
'DM type 2 (diabetes mellitus, type 2) (HCC)', 'Type 2 diabetes mellitus with kidney complication, with long-term current use of insulin (HCC)',
'Diabetes mellitus type 2 in obese (HCC)', 'Type 2 diabetes mellitus, without long-term current use of insulin (HCC)',
'Type 2 diabetes mellitus with peripheral angiopathy (HCC)', 'Diabetic retinopathy associated with type 2 diabetes mellitus (HCC)',
'Type 2 diabetes mellitus with hyperglycemia (HCC)', 'Diabetes mellitus during pregnancy, antepartum',
'Type 2 diabetes mellitus with both eyes affected by mild nonproliferative retinopathy without macular edema, with long-term current use of insulin (HCC)',
'DM (diabetes mellitus) (HCC)', 'Type 2 diabetes mellitus without complication, without long-term current use of insulin (HCC)',
'Type II or unspecified type diabetes mellitus without mention of complication, not stated as uncontrolled (HCC)',
'Type 2 diabetes mellitus with diabetic neuropathy (HCC)', 'Charcot foot due to diabetes mellitus (HCC)',
'Controlled type 2 diabetes mellitus with complication, without long-term current use of insulin (HCC)',
'Type II diabetes mellitus (HCC)', 'Hyperlipidemia associated with type 2 diabetes mellitus (HCC)',
'CKD stage 3 due to type 2 diabetes mellitus (HCC)', 'Type 2 diabetes mellitus with diabetic nephropathy (HCC)',
'DM (diabetes mellitus) type II uncontrolled with renal manifestation', 'Type 2 diabetes mellitus without complication (HCC)',
'Type 1 diabetes mellitus with hyperglycemia (HCC)', 'Type 2 diabetes mellitus with stage 4 chronic kidney disease, with long-term current use of insulin (HCC)',
'Diabetes mellitus with peripheral vascular disease (HCC)', 'Type 2 diabetes mellitus with both eyes affected by severe nonproliferative retinopathy and macular edema, with long-term current use of insulin (HCC)',
'Screening for diabetes mellitus', 'Uncontrolled type II diabetes mellitus with polyneuropathy',
'Type 2 diabetes mellitus with diabetic polyneuropathy, without long-term current use of insulin (HCC)', 'DM2 (diabetes mellitus, type 2) (HCC)',
'Mild nonproliferative diabetic retinopathy of both eyes without macular edema associated with type 2 diabetes mellitus (HCC)',
'Microalbuminuria due to type 2 diabetes mellitus (HCC)', 'Diabetes mellitus, type II (HCC)',
'Type 2 diabetes mellitus with diabetic retinopathy (HCC)', 'Controlled type 2 diabetes mellitus without complication, without long-term current use of insulin (HCC)',
'Type 2 diabetes mellitus without complications (HCC)', 'Controlled type 2 diabetes mellitus with hyperglycemia, without long-term current use of insulin (HCC)',
'Type 2 diabetes mellitus, with long-term current use of insulin (HCC)', 'DM (diabetes mellitus), type 2, uncontrolled',
'Diabetes mellitus type 2, controlled, without complications (HCC)', 'Hypoglycemia associated with type 2 diabetes mellitus (HCC)',
'Diabetes mellitus type 2 without retinopathy (HCC)', 'Type 2 diabetes mellitus with diabetic polyneuropathy, with long-term current use of insulin (HCC)',
'Diabetes mellitus type 2, controlled (HCC)', 'DM (diabetes mellitus), type 1 (HCC)', 'Diabetes mellitus type 2, uncontrolled', 'Diabetes mellitus type 1 with neurological manifestations (HCC)',
'Type 2 diabetes mellitus with other diabetic kidney complication (HCC)', 'DM II (diabetes mellitus, type II), controlled (HCC)',
'Type II or unspecified type diabetes mellitus with ophthalmic manifestations, uncontrolled(250.52) (HCC)', 'Complication of diabetes mellitus (HCC)',
'Type 2 diabetes mellitus with complication, without long-term current use of insulin (HCC)', 'Diabetes mellitus with stage 3 chronic kidney disease (HCC)', 'CKD stage 2 due to type 2 diabetes mellitus (HCC)',
'Diabetes mellitus type II, uncontrolled', 'History of diabetes mellitus', 'Diabetes mellitus due to underlying condition, with long-term current use of insulin (HCC)',
'Diabetic polyneuropathy associated with diabetes mellitus due to underlying condition (HCC)', 'Diabetes mellitus type II, non insulin dependent (HCC)',
'Type 2 diabetes mellitus with hyperglycemia, with long-term current use of insulin (HCC)', 'Type 2 diabetes mellitus with stage 3a chronic kidney disease, without long-term current use of insulin (HCC)',
'Type 2 diabetes mellitus with complication (HCC)', 'Diabetes mellitus type 2, insulin dependent (HCC)', 'Diabetes mellitus without complication (HCC)', 'Diabetes mellitus type 2, uncomplicated (HCC)',
'Type 2 diabetes mellitus with diabetic dermatitis, with long-term current use of insulin (HCC)', 'Diabetes mellitus, type 2 (HCC)',
'Mild nonproliferative diabetic retinopathy associated with type 2 diabetes mellitus (HCC)', 'Diet-controlled diabetes mellitus (HCC)', 'Post-transplant diabetes mellitus (HCC)',
'DM neuropathy, type II diabetes mellitus (HCC)', 'DMII (diabetes mellitus, type 2) (HCC)', 'Type 2 diabetes mellitus with complication, with long-term current use of insulin (HCC)',
'Insulin dependent type 2 diabetes mellitus (HCC)', 'Diabetic ketoacidosis without coma associated with diabetes mellitus due to underlying condition (HCC)',
'Type 2 diabetes mellitus, controlled (HCC)', 'Type 2 diabetes mellitus with left eye affected by mild nonproliferative retinopathy without macular edema, without long-term current use of insulin (HCC)',
'Uncontrolled type 2 diabetes mellitus with hyperglycemia (HCC)', 'Diabetic polyneuropathy associated with type 2 diabetes mellitus (HCC)', 'Hyperglycemia due to type 2 diabetes mellitus (HCC)',
'Type 2 diabetes mellitus with neurologic complication, without long-term current use of insulin (HCC)', 'Diabetic neuropathy associated with type 2 diabetes mellitus (HCC)',
'Uncontrolled diabetes mellitus', 'Controlled type 2 diabetes mellitus with diabetic peripheral angiopathy without gangrene, without long-term current use of insulin (HCC)',
'Controlled type 2 diabetes mellitus with stage 3 chronic kidney disease, without long-term current use of insulin (HCC)',
'Type 2 diabetes mellitus with diabetic peripheral angiopathy without gangrene, with long-term current use of insulin (HCC)',
'Type 2 diabetes mellitus with stage 3 chronic kidney disease, without long-term current use of insulin (HCC)',
'Diabetic ketoacidosis without coma associated with type 2 diabetes mellitus (HCC)', 'Type 2 diabetes mellitus treated with insulin (HCC)',
'Diabetes mellitus type 2, diet-controlled (HCC)', 'Type 2 diabetes mellitus with diabetic neuropathy, without long-term current use of insulin (HCC)',
'Type 2 diabetes mellitus with obesity (HCC)', 'Diabetic ulcer of foot associated with diabetes mellitus due to underlying condition, with fat layer exposed (HCC)',
'DM (diabetes mellitus), type 2 (HCC)', 'Type 2 diabetes mellitus with other specified complication, with long-term current use of insulin (HCC)',
'Autonomic dysfunction with type 2 diabetes mellitus (HCC)', 'Diabetes mellitus without ophthalmic manifestations (HCC)',
'Type 2 diabetes mellitus with diabetic neuropathy, with long-term current use of insulin (HCC)',
'Uncontrolled type 2 diabetes mellitus', 'Type 2 diabetes mellitus with both eyes affected by moderate nonproliferative retinopathy without macular edema, without long-term current use of insulin (HCC)',
'Well controlled type 2 diabetes mellitus with peripheral neuropathy (HCC)', 'Diabetes mellitus due to underlying condition with diabetic chronic kidney disease (HCC)',
'Insulin dependent diabetes mellitus', 'Controlled type 2 diabetes mellitus, without long-term current use of insulin (HCC)',
'Diabetic foot ulcer associated with type 2 diabetes mellitus (HCC)', 'Neuropathy due to type 2 diabetes mellitus (HCC)', 'Uncontrolled diabetes mellitus with hyperglycemia (HCC)',
'Type 2 diabetes mellitus with hyperglycemia, without long-term current use of insulin (HCC)',
'DM (diabetes mellitus), type 2 with neurological complications (HCC)', 'Diabetes mellitus type 2, noninsulin dependent (HCC)',
'Type II or unspecified type diabetes mellitus with neurological manifestations, uncontrolled(250.62) (HCC)', 'Type 2 diabetes mellitus with kidney complication, without long-term current use of insulin (HCC)',
'Diabetes mellitus type 2 with complications (HCC)', 'Controlled type 2 diabetes mellitus with other skin ulcer, with long-term current use of insulin (HCC)', 'Diabetes mellitus type II, controlled (HCC)',
'Type 1 diabetes mellitus without complication (HCC)', 'Steroid-induced diabetes mellitus without complication (HCC)', 'Type 2 diabetes mellitus with other specified complication (HCC)',
'Type II diabetes mellitus with peripheral circulatory disorder (HCC)', 'Type II or unspecified type diabetes mellitus without mention of complication, uncontrolled',
'Type II or unspecified type diabetes mellitus with renal manifestations, uncontrolled(250.42) (HCC)', 'Controlled type 2 diabetes mellitus with complication, with long-term current use of insulin (HCC)',
'Type 2 diabetes mellitus with left eye affected by mild nonproliferative retinopathy without macular edema, with long-term current use of insulin (HCC)',
'Uncontrolled type 2 diabetes mellitus with hyperglycemia, with long-term current use of insulin (HCC)',
'Proteinuria due to type 1 diabetes mellitus (HCC)', 'Type 2 diabetes mellitus with diabetic polyneuropathy (HCC)', 'Type 2 diabetes mellitus with moderate nonproliferative diabetic retinopathy without macular edema, bilateral (HCC)',
'Diabetes mellitus type II, controlled, with no complications (HCC)', 'Type II or unspecified type diabetes mellitus with other specified manifestations, not stated as uncontrolled (HCC)',
'Controlled type 2 diabetes mellitus without complication (HCC)', 'Type 1 diabetes mellitus (HCC)', 'Type 1 diabetes mellitus with neurological manifestations (HCC)',
'Type 1 diabetes mellitus with other specified complication (HCC)', 'Uncontrolled type 2 diabetes mellitus without complication, without long-term current use of insulin',
'Uncontrolled type 2 diabetes mellitus with hyperglycemia, without long-term current use of insulin (HCC)', 'Type 2 diabetes mellitus with both eyes affected by mild nonproliferative retinopathy without macular edema, without long-term current use of insulin (HCC)',
'DM (diabetes mellitus), secondary uncontrolled', 'Diabetes mellitus type 2 with peripheral artery disease (HCC)', 'Poorly controlled diabetes mellitus (HCC)',
'Type 2 diabetes mellitus, uncontrolled, with neuropathy', 'History of type 2 diabetes mellitus', 'Disorder of nervous system due to type 2 diabetes mellitus (HCC)', 'Diabetic autonomic neuropathy associated with type 2 diabetes mellitus (HCC)',
'Type 2 diabetes mellitus with both eyes affected by moderate nonproliferative retinopathy and macular edema, with long-term current use of insulin (HCC)', 'Type 2 diabetes mellitus with severe nonproliferative retinopathy of both eyes and macular edema (HCC)',
'Type 2 diabetes mellitus with renal complication (HCC)', 'Controlled type 2 diabetes mellitus with circulatory disorder, with long-term current use of insulin (HCC)',
'Type 1 diabetes mellitus with proliferative retinopathy of both eyes and macular edema (HCC)', 'Type 2 diabetes mellitus with skin complication, without long-term current use of insulin (HCC)',
'Type 2 diabetes mellitus with both eyes affected by moderate nonproliferative retinopathy and macular edema, without long-term current use of insulin (HCC)', 'Type 2 diabetes mellitus with hemoglobin A1c goal of less than 7.0% (HCC)',
'Type 2 diabetes mellitus with insulin therapy (HCC)', 'Type 2 diabetes mellitus with moderate nonproliferative retinopathy and macular edema (HCC)', 'Type 2 diabetes mellitus with proliferative retinopathy without macular edema (HCC)', 'Diabetes mellitus screening',
'Type 2 diabetes mellitus with hypoglycemia, without long-term current use of insulin (HCC)',
'Type 1 diabetes mellitus with complications (HCC)', 'Controlled type 1 diabetes mellitus with chronic kidney disease on chronic dialysis (HCC)',
'Type 1 diabetes mellitus with proliferative retinopathy of left eye and macular edema (HCC)', 'Hypertension associated with chronic kidney disease due to type 1 diabetes mellitus (HCC)',
'DM (diabetes mellitus), type 1 with neurological complications (HCC)', 'Type 1 diabetes mellitus with stage 4 chronic kidney disease (HCC)', 'Diabetes mellitus type I (HCC)', 'Chronic kidney disease in type 1 diabetes mellitus (HCC)', 'DM (diabetes mellitus), type 1 with ophthalmic complications (HCC)',
'Diabetes mellitus with ketoacidosis (HCC)', 'Type II diabetes mellitus with complication, uncontrolled', 'Angina pectoris associated with type 2 diabetes mellitus (HCC)',
'Proliferative diabetic retinopathy of both eyes associated with type 2 diabetes mellitus (HCC)',
'Type 2 diabetes mellitus with hypoglycemia, with long-term current use of insulin (HCC)',
'Type I (juvenile type) diabetes mellitus with other specified manifestations, not stated as uncontrolled (HCC)', 'Type 1 diabetes mellitus with ketoacidosis, uncontrolled (HCC)',
'Diabetic ketoacidosis associated with type 1 diabetes mellitus (HCC)', 'Diabetic ketoacidosis with coma associated with type 1 diabetes mellitus (HCC)', 'Diabetic ketoacidosis without coma associated with type 1 diabetes mellitus (HCC)', 'Uncontrolled type 1 diabetes mellitus', 'DM (diabetes mellitus) type 1 with ketoacidosis (HCC)',
'Poorly controlled type 2 diabetes mellitus (HCC)', 'Diabetic ulcer of right foot associated with type 2 diabetes mellitus (HCC)',
'Type 2 diabetes mellitus with circulatory disorder, with long-term current use of insulin (HCC)', 'Controlled type 2 diabetes mellitus with chronic kidney disease, with long-term current use of insulin (HCC)',
'Type II diabetes mellitus, uncontrolled', 'Type 2 diabetes mellitus with hyperosmolarity without coma, without long-term current use of insulin (HCC)', 'Type 2 diabetes mellitus with neurologic complication (HCC)',
'Non-insulin dependent type 2 diabetes mellitus (HCC)', 'Type 2 diabetes mellitus with mild nonproliferative diabetic retinopathy without macular edema, bilateral (HCC)', 'Diabetes mellitus due to underlying condition with diabetic neuropathy (HCC)',
'Type 2 diabetes mellitus with both eyes affected by proliferative retinopathy without macular edema, with long-term current use of insulin (HCC)', 'Type 2 diabetes mellitus with left eye affected by moderate nonproliferative retinopathy and macular edema, with long-term current use of insulin (HCC)',
'Stable proliferative diabetic retinopathy of both eyes associated with type 1 diabetes mellitus (HCC)', 'Type II or unspecified type diabetes mellitus with neurological manifestations, not stated as uncontrolled(250.60) (HCC)', 'Diabetic gastroenteropathy due to type 2 diabetes mellitus (HCC)',
'Well controlled type 2 diabetes mellitus (HCC)', 'Controlled type 2 diabetes mellitus with stage 3 chronic kidney disease, with long-term current use of insulin (HCC)', 'Type 1 diabetes mellitus with kidney complication (HCC)',
'Diabetes mellitus related to cystic fibrosis (HCC)', 'Diabetes mellitus, controlled (HCC)', 'Diabetes mellitus due to cystic fibrosis (HCC)', 'Controlled type 2 diabetes mellitus with kidney complication, with long-term current use of insulin (HCC)',
'DM (diabetes mellitus) with complications (HCC)', 'Type 2 diabetes mellitus with hypoglycemia and coma, with long-term current use of insulin (HCC)', 'Diabetes mellitus type 2 with neurological manifestations (HCC)',
'Metabolic acidosis due to diabetes mellitus (HCC)', 'New onset type 2 diabetes mellitus (HCC)', 'Type II or unspecified type diabetes mellitus with ophthalmic manifestations, not stated as uncontrolled(250.50) (HCC)',
'Uncontrolled type 2 diabetes mellitus with diabetic polyneuropathy, with long-term current use of insulin', 'Type 2 diabetes mellitus not at goal (HCC)', 'Moderate nonproliferative diabetic retinopathy of right eye without macular edema associated with diabetes mellitus due to underlying condition (HCC)',
'Steroid-induced diabetes mellitus (HCC)', 'Type 2 diabetes mellitus with mild nonproliferative diabetic retinopathy without macular edema (HCC)',
'Type I (juvenile type) diabetes mellitus with renal manifestations, not stated as uncontrolled(250.41) (HCC)', 'Type 1 diabetes mellitus with ketoacidosis (HCC)',
'Type 2 diabetes mellitus with diabetic neuropathy, unspecified (HCC)', 'Uncontrolled type 2 diabetes mellitus with chronic kidney disease, without long-term current use of insulin',
'Type 2 or unspecified type diabetes mellitus (HCC)', 'Controlled type 2 diabetes mellitus (HCC)', 'Type 2 diabetes mellitus with microalbuminuria, with long-term current use of insulin (HCC)',
'Type 2 diabetes mellitus with both eyes affected by proliferative retinopathy without macular edema, without long-term current use of insulin (HCC)',
'Type 2 diabetes mellitus with circulatory disorder (HCC)', 'Peripheral angiopathy due to type 2 diabetes mellitus (HCC)', 'Type 2 diabetes mellitus with diabetic peripheral angiopathy without gangrene, without long-term current use of insulin (HCC)',
'History of diabetes mellitus, type II', 'Type 1 diabetes mellitus with severe nonproliferative retinopathy of both eyes and macular edema (HCC)', 'Diabetic polyneuropathy associated with type 1 diabetes mellitus (HCC)', 'Uncontrolled type 1 diabetes mellitus with stage 3 chronic kidney disease', 'Severe nonproliferative diabetic retinopathy of both eyes without macular edema associated with type…
'Type II or unspecified type diabetes mellitus with peripheral circulatory disorders, not stated as uncontrolled(250.70) (HCC)', 'Diabetes mellitus due to underlying condition without complications (HCC)', 'Diabetic oculopathy associated with type 2 diabetes mellitus (HCC)', 'Diabetic ulcer of toe of left foot associated with type 2 diabetes mellitus, with fat layer exposed (HCC)']
# del "borderline diabetes mellitus", 'Gestational diabetes mellitus, class A1', 'Family history of diabetes mellitus', 'History of diabetes mellitus resolved following bariatric surgery', 'Gestational diabetes mellitus',
# include type 1 'Insulin dependent diabetes mellitus', 'Type 1 diabetes mellitus with hyperglycemia (HCC)', 'DM (diabetes mellitus), type 1 (HCC)', 'Diabetes mellitus type 1 with neurological manifestations (HCC)', 'Type 1 diabetes mellitus without complication (HCC)', 'Type 1 diabetes mellitus with complications (HCC)', 'Controlled type 1 diabetes mellitus with chronic kidney disease on chronic…
# 'Type 1 diabetes mellitus with proliferative retinopathy of left eye and macular edema (HCC)', 'Hypertension associated with chronic kidney disease due to type 1 diabetes mellitus (HCC)', 'Type 1 diabetes mellitus with proliferative retinopathy of left eye and macular edema (HCC)', 'Hypertension associated with chronic kidney disease due to type 1 diabetes mellitus (HCC)', 'DM (diabetes mellitu…
# 'Type I (juvenile type) diabetes mellitus with other specified manifestations, not stated as uncontrolled (HCC)', 'Type 1 diabetes mellitus with ketoacidosis, uncontrolled (HCC)', Diabetic ketoacidosis associated with type 1 diabetes mellitus (HCC)', 'Diabetic ketoacidosis with coma associated with type 1 diabetes mellitus (HCC)', 'Diabetic ketoacidosis without coma associated with type 1 diabe…
list_hypertension = ['HTN (hypertension)', 'Essential hypertension', 'Hypertension', 'Primary hypertension',
'Essential (primary) hypertension', 'Essential hypertension, benign',
'Hypertension with intolerance to multiple antihypertensive drugs',
'Ocular hypertension, bilateral', 'Hypertension, essential, benign',
'Benign essential hypertension', 'Benign hypertension with chronic kidney disease, stage IV (HCC)',
'Essential hypertension, malignant', 'Uncontrolled hypertension', 'Renovascular hypertension',
'Severe uncontrolled hypertension', 'Benign hypertension', 'Hypertension, essential',
'History of pulmonary hypertension', 'Hypertension secondary to other renal disorders',
'Type 2 DM with CKD stage 3 and hypertension (HCC)', 'Resistant hypertension',
'Benign hypertension with chronic kidney disease, stage III (HCC)',
'Secondary hypertension', 'HTN (hypertension) with goal to be determined', 'HTN (hypertension), benign',
'Hypertension, renal disease', 'Hypertension, benign', 'History of hypertension',
'Cardiomyopathy due to hypertension, with heart failure (HCC)',
'Elevated BP without diagnosis of hypertension', 'Hypertension associated with chronic kidney disease due to type 1 diabetes mellitus (HCC)',
'White coat syndrome with diagnosis of hypertension', 'Labile hypertension',
'Accelerated hypertension', 'Hypertension, renal', 'Severe hypertension', 'Hypertension, well controlled',
'Diastolic heart failure secondary to hypertension (HCC)']
# del "borderline hypertension"
list_hypothyroidism = ['Hypothyroidism', 'Postoperative hypothyroidism', 'Hypothyroid', 'Other specified hypothyroidism',
'Other specified acquired hypothyroidism', 'Hypothyroidism due to acquired atrophy of thyroid',
'Hypothyroidism (acquired)', 'Acquired hypothyroidism', "Hypothyroidism due to Hashimoto's thyroiditis",
'Hypothyroidism due to medication', 'Congenital hypothyroidism without goiter', 'Primary hypothyroidism', 'Postsurgical hypothyroidism', 'Subclinical hypothyroidism', 'Hypothyroidism, adult', 'Hypothyroidism due to non-medication exogenous substances', 'Hypothyroidism, postsurgical', 'Hypothyroidism, secondary/tertiary', 'History of hypothyroidism',
'Post-surgical hypothyroidism', 'Secondary hypothyroidism', 'Hypothyroidism, unspecified']
list_depression = ['Depression with anxiety', 'Acute depression', 'Depression', 'Anxiety and depression',
'Anaclitic depression', 'Reactive depression', 'Severe major depression (HCC)',
'Depression, major, recurrent, in partial remission (HCC)',
'Recurrent major depression resistant to treatment (HCC)',
'Major depression in remission (HCC)', 'Major depression, recurrent, chronic (HCC)',
'Major depression, recurrent (HCC)', 'Moderate recurrent major depression (HCC)',
'History of depression', 'Chronic depression', 'Depression, unspecified',
'Anxiety associated with depression', 'Anxiety with depression',
'Depression, major, recurrent, moderate (HCC)', 'Major depression',
'Severe recurrent major depression without psychotic features (HCC)',
'Depression, major, recurrent (HCC)', 'Depression, major',
'Recurrent major depression (HCC)', 'Recurrent depression (HCC)',
'Narcotic-induced respiratory depression', 'Depression with suicidal ideation',
'Clinical depression', 'Depression, unipolar (HCC)', 'Mild depression',
'Mild major depression, single episode (HCC)', 'Moderate major depression (HCC)',
'Depression, major, recurrent, mild (HCC)', 'Bipolar depression (HCC)',
'H/O major depression', 'Reactive depression (situational)',
'Depression, psychotic (HCC)', 'Treatment-resistant depression',
'Depression, major, recurrent, in remission (HCC)', 'H/O: depression',
'Bipolar disorder with depression (HCC)', 'Depression due to dementia (HCC)',
'Depression, recurrent (HCC)']
list_OSA = ['OSA (obstructive sleep apnea)', 'Obstructive sleep apnea',
'Obstructive sleep apnea treated with bilevel positive airway pressure (BiPAP)',
'Sleep apnea', 'Treatment-emergent central sleep apnea',
'Obstructive sleep apnea of adult', 'Obstructive sleep apnea syndrome',
'Sleep apnea, obstructive', 'Obstructive sleep apnea on CPAP', 'Severe obstructive sleep apnea',
'Hypersomnia with sleep apnea', 'Primary central sleep apnea', 'Central sleep apnea in conditions classified elsewhere(327.27)',
'History of sleep apnea', 'Obstructive sleep apnea treated with BiPAP', 'Suspected sleep apnea',
'Sleep apnea, central', 'Other sleep apnea', 'Central sleep apnea', 'Uncontrolled familial obstructive sleep apnea',
'Sleep apnea with use of continuous positive airway pressure (CPAP)', 'Obstructive sleep apnea treated with continuous positive airway pressure (CPAP)',
'Obstructive sleep apnea, adult', 'Observed sleep apnea', 'Insomnia with sleep apnea',
'Obstructive sleep apnea syndrome, severe', 'Obstructive sleep apnea syndrome in adult', 'Mixed sleep apnea']
list_dementia = ['Dementia (HCC)', "Alzheimer's dementia with behavioral disturbance (HCC)",
'Dementia due to medical condition without behavioral disturbance (HCC)',
'Mild dementia (HCC)', "Dementia due to Huntington's disease with behavioral disturbance (HCC)",
'Dementia of frontal lobe type (HCC)', "Dementia associated with Parkinson's disease (HCC)",
'Chronic dementia (HCC)', 'Dementia due to medical condition with behavioral disturbance (HCC)',
'Dementia with behavioral disturbance (HCC)', 'Dementia without behavioral disturbance (HCC)',
'Senile dementia, uncomplicated (HCC)', 'Presenile dementia with depressive features (HCC)',
"Parkinson's disease dementia (HCC)", 'Depression due to dementia (HCC)',
'Dementia associated with other underlying disease without behavioral disturbance (HCC)',
"Dementia due to Parkinson's disease without behavioral disturbance (HCC)",
"Dementia due to Parkinson's disease with behavioral disturbance (HCC)"]

## Sheet: S4 Delirium Characteristi
Entire Cohort (n=755)	Reported as Median [IQR] or n (%)					Reported as Mean (SD) or n (%)
Characteristic	No Delirium	Delirium	P Valuea	SMD		No Delirium	Delirium	P Valueb
n	616	139				616	139
Patient
Age (years)	70 [66, 75]	71 [67, 76]	0.0131	0.3333		68.7 (9.6)	71.6 (7.3)	0.0011
Gender: Male	335 (54.4)	79 (56.8)	0.667	0.0494		335 (54.4)	79 (56.8)	0.667
Body mass index (kg/m2)	29.5 [25.8, 33.4]	29.1 [24.7, 33.2]	0.2949	0.1773		30.4 (6.6)	29.3 (5.8)	0.1164
Race: White	583 (94.6)	129 (92.8)	0.5211	0.0758		583 (94.6)	129 (92.8)	0.5211
Ethnicity: Non-Hispanic	608 (98.7)	137 (98.6)	1	0.0121		608 (98.7)	137 (98.6)	1
ASA physical class			0.0039	0.369				0.0039
1	8 (1.3)	0 (0.0)				8 (1.3)	0 (0.0)
2	196 (31.8)	26 (18.7)				196 (31.8)	26 (18.7)
3	391 (63.5)	104 (74.8)				391 (63.5)	104 (74.8)
4	21 (3.4)	9 (6.5)				21 (3.4)	9 (6.5)
Current smoking	89 (14.4)	19 (13.7)	0.9181	0.0224		89 (14.4)	19 (13.7)	0.9181
Alcohol use	235 (38.1)	43 (30.9)	0.1348	0.1522		235 (38.1)	43 (30.9)	0.1348
Diabetes mellitus	115 (18.7)	39 (28.1)	0.018	0.2233		115 (18.7)	39 (28.1)	0.018
Hypertension	278 (45.1)	64 (46.0)	0.9195	0.0183		278 (45.1)	64 (46.0)	0.9195
Hypothyroidism	54 (8.8)	17 (12.2)	0.27	0.1132		54 (8.8)	17 (12.2)	0.27
Depression	49 (8.0)	19 (13.7)	0.0498	0.1848		49 (8.0)	19 (13.7)	0.0498
Obstructive sleep apnea	86 (14.0)	33 (23.7)	0.0063	0.252		86 (14.0)	33 (23.7)	0.0063
Preoperative hemoglobin (gm/dL)	13.0 [11.6, 14.0]	12.2 [11.0, 13.6]	0.0004	0.3138		12.8 (1.8)	12.3 (1.9)	0.0007
Preoperative creatinine (mg/dL)	0.9 [0.7, 1.1]	0.9 [0.7, 1.2]	0.2547	0.0857		1.0 (0.5)	1.0 (0.7)	0.3177
Preoperative clinical diagnosis			0.0054	0.3256				0.0054
CSM without CR	426 (69.2)	115 (82.7)				426 (69.2)	115 (82.7)
CSM with CR	77 (12.5)	11 (7.9)				77 (12.5)	11 (7.9)
CR without CSM	113 (18.3)	13 (9.4)				113 (18.3)	13 (9.4)
mJOA score	12.0 [10.0, 14.0]	11.0 [9.0, 13.0]	0.0322	0.2499		11.7 (3.3)	10.9 (3.5)	0.0418
Intraoperative
Posterior-based surgical approach	237 (38.5)	94 (67.6)	<0.0001	0.6108		237 (38.5)	94 (67.6)	<0.0001
Procedure duration (min)	157 [114, 222]	205 [144, 251]	<0.0001	0.3295		179 (89)	209 (90)	0.0005
Estmated blood loss (mL)	75 [25, 200]	110 [50, 213]	0.0003	0.1388		179 (369)	229 (348)	0.1472
Surgeon			0.0093	0.5228				0.0093
A	125 (20.3)	36 (25.9)	22.4			125 (20.3)	36 (25.9)
B	103 (16.7)	10 (7.2)				103 (16.7)	10 (7.2)
C	86 (14.0)	18 (12.9)				86 (14.0)	18 (12.9)
D	77 (12.5)	6 (4.3)				77 (12.5)	6 (4.3)
E	54 (8.8)	17 (12.2)				54 (8.8)	17 (12.2)
F	57 (9.3)	20 (14.4)				57 (9.3)	20 (14.4)
G	33 (5.4)	12 (8.6)				33 (5.4)	12 (8.6)
H	21 (3.4)	4 (2.9)				21 (3.4)	4 (2.9)
I	13 (2.1)	6 (4.3)				13 (2.1)	6 (4.3)
J	13 (2.1)	4 (2.9)				13 (2.1)	4 (2.9)
K	15 (2.4)	2 (1.4)				15 (2.4)	2 (1.4)
L	11 (1.8)	1 (0.7)				11 (1.8)	1 (0.7)
M	8 (1.3)	3 (2.2)				8 (1.3)	3 (2.2)
Postoperative
Length of stay (days)	3 [1, 5]	7 [4, 9]	<0.0001	0.7291		4 (4)	8 (5)	<0.0001
Non-home discharge	206 (33.4)	98 (70.5)	<0.0001	0.7988		206 (33.4)	98 (70.5)	<0.0001
P values ≤ 0.05 are in bold font.
a. P values for continuous variables calculated using Wilcoxon rank sum test
b. P values for continous variables caculated using independent samples t-test with equal variances
CR, Cervical Radiculopathy; CSM, Cervical Spondylotic Myelopathy; IQR, interquartile range; SD, standard deviation; SMD, standardized mean difference.

## Sheet: S5 Charateristics Among Groups
Characteristic	Reported as Median [IQR] or n (%)												Characteristic	Reported as Mean (SD) or n (%)
	Entire Cohort		CSM	CR only	P Valuea	SMD		CSM without CR	CSM with CR	P Valuea	SMD			Entire Cohort		CSM	CR only	P Valueb		CSM without CR	CSM with CR	P Valueb
n	755		629	126				541	88				n	755		629	126			541	88
Patient													Patient
Age (years)	70 [66, 75]		71 [67, 76]	66 [55, 71]	<0.0001	0.7108		71 [67, 76]	68 [65, 72]	<0.0001	0.6525		Age (years)	69 (9)		70 (8)	63(12)	<0.0001		71 (7)	66 (10)	<0.0001
Gender: Male	414 (54.8)		354 (56.3)	60 (47.6)	0.092	0.174		316 (58.4)	38 (43.2)	0.0106	0.3082		Gender: Male	414 (54.8)		354 (56.3)	60 (47.6)	0.092		316 (58.4)	38 (43.2)	0.0106
Body mass index (kg/m2)	29.4 [25.6, 33.4]		29.2 [25.6, 33.2]	30.7 [25.7, 35.9]	0.1729	0.1751		29.2 [25.6, 33.1]	29.4 [26.1, 33.6]	0.5049	0.1181		Body mass index (kg/m2)	30.2 (6.4)		30.0 (6.3)	31.2 (7.1)	0.0969		29.9 (6.2)	30.6 (6.9)	0.3416
Race: White	712 (94.3)		594 (94.4)	118 (93.7)	0.8915	0.0332		510 (94.3)	84 (95.5)	0.8423	0.0537		Race: White	712 (94.3)		594 (94.4)	118 (93.7)	0.8915		510 (94.3)	84 (95.5)	0.8423
Ethnicity: Non-Hispanic	745 (98.7)		620 (98.6)	125 (99.2)	0.8854	0.0608		535 (98.9)	85 (96.6)	0.2298	0.1553		Ethnicity: Non-Hispanic	745 (98.7)		620 (98.6)	125 (99.2)	0.8854		535 (98.9)	85 (96.6)	0.2298
ASA physical class					0.0008	0.3855				0.0011	0.3807		ASA physical class					0.0008				0.0011
1	8 (1.1)		5 (0.8)	3 (2.4)				2 (0.4)	3 (3.4)				1	8 (1.1)		5 (0.8)	3 (2.4)			2 (0.4)	3 (3.4)
2	222 (29.4)		168 (26.7)	54 (42.9)				135 (25.0)	33 (37.5)				2	222 (29.4)		168 (26.7)	54 (42.9)			135 (25.0)	33 (37.5)
3	495 (65.6)		429 (68.2)	66 (52.4)				381 (70.4)	48 (54.5)				3	495 (65.6)		429 (68.2)	66 (52.4)			381 (70.4)	48 (54.5)
4	30 (4.0)		27 (4.3)	3 (2.4)				23 (4.3)	4 (4.5)				4	30 (4.0)		27 (4.3)	3 (2.4)			23 (4.3)	4 (4.5)
Current smoking	108 (14.3)		85 (13.5)	23 (18.3)	0.2121	0.13		70 (12.9)	15 (17.0)	0.3805	0.1152		Current smoking	108 (14.3)		85 (13.5)	23 (18.3)	0.2121		70 (12.9)	15 (17.0)	0.3805
Alcohol use	278 (36.8)		227 (36.1)	51 (40.5)	0.4061	0.0903		192 (35.5)	35 (39.8)	0.5117	0.0885		Alcohol use	278 (36.8)		227 (36.1)	51 (40.5)	0.4061		192 (35.5)	35 (39.8)	0.5117
Diabetes Melllitus	154 (20.4)		135 (21.5)	19 (15.1)	0.1331	0.1658		115 (21.3)	20 (22.7)	0.8638	0.0355		Diabetes Melllitus	154 (20.4)		135 (21.5)	19 (15.1)	0.1331		115 (21.3)	20 (22.7)	0.8638
Hypertension	342 (45.3)		291 (46.3)	51 (40.5)	0.2743	0.117		248 (45.8)	43 (48.9)	0.6802	0.0606		Hypertension	342 (45.3)		291 (46.3)	51 (40.5)	0.2743		248 (45.8)	43 (48.9)	0.6802
Hypothyroidism	71 (9.4)		61 (9.7)	10 (7.9)	0.6519	0.0622		50 (9.2)	11 (12.5)	0.4451	0.1048		Hypothyroidism	71 (9.4)		61 (9.7)	10 (7.9)	0.6519		50 (9.2)	11 (12.5)	0.4451
Depression	68 (9.0)		52 (8.3)	16 (12.7)	0.1569	0.145		39 (7.2)	13 (14.8)	0.0292	0.2436		Depression	68 (9.0)		52 (8.3)	16 (12.7)	0.1569		39 (7.2)	13 (14.8)	0.0292
Obstructive sleep apnea	119 (15.8)		98 (15.6)	21 (16.7)	0.8638	0.0295		82 (15.2)	16 (18.2)	0.5706	0.0812		Obstructive sleep apnea	119 (15.8)		98 (15.6)	21 (16.7)	0.8638		82 (15.2)	16 (18.2)	0.5706
Preoperative Hemoglobin, gm/dL	12.9 [11.5, 14.0]		12.7 [11.3, 14.0]	13.3 [12.2, 14.3]	0.0003	0.41		12.7 [11.1, 13.8]	13.7 [12.4, 14.4]	<0.0001	0.4571		Preoperative Hemoglobin, gm/dL	12.7 (1.8)		12.6 (19)	13.3 (1.5)	0.0001		12.5 (1.9)	13.3 (1.8)	0.0001
Preoperative creatinine, mg/dL	0.9 [0.7, 1.1]		0.9 [0.7, 1.1]	0.9 [0.7, 1.0]	0.1219	0.2497		0.9 [0.7, 1.1]	0.9 [0.7, 1.0]	0.2125	0.1372		Preoperative creatinine, mg/dL	1.0 (0.6)		1.1 (0.7)	0.9 (0.3)	0.0353		1.0 (0.6)	1.0 (05)	0.2811
mJOA score	12.0 [9.0, 14.0]		11.5 [9.0, 14.0]	13.0 [11.0, 15.0]	0.0003	0.5528		11.0 [9.0, 14.0]	12.0 [10.0, 13.3]	0.4942	0.1363		mJOA score	11.5 (3.3)		11.3 (3.4)	12.9 (2.6)	0.0002		11.2 (3.5)	11.6 (2.5)	0.4461
Intraoperative													Intraoperative
Posterior-based surgical approach	331 (43.8)		302 (48.0)	29 (23.0)	<0.0001	0.5411		283 (52.3)	19 (21.6)	<0.0001	0.6714		Posterior-based surgical approach	331 (43.8)		302 (48.0)	29 (23.0)	<0.0001		283 (52.3)	19 (21.6)	<0.0001
Procedure duration (min)	169 [119, 230]		178 [121, 235]	134 [104, 180]	<0.0001	0.3948		185 [127, 240]	131 [98, 186]	<0.0001	0.5665		Procedure duration (min)	185 (90)		190 (91)	157 (81)	0.0001		197 (92)	150 (73)	<0.0001
Estimated blood loss (mL)	80 [25, 200]		100 [30, 200]	50 [20, 100]	<0.0001	0.284		100 [40, 200]	50 [19, 150]	0.0001	0.4168		Estimated blood loss (mL)	188 (366)		204 (380)	110 (274)	0.0084		221 (404)	97 (121)	0.0043
Surgeon					0.0001	0.6752				<0.0001	0.9928		Surgeon					0.0001				<0.0001
A	161 (21.3)		147 (23.4)	14 (11.1)				138 (25.5)	9 (10.2)				A	161 (21.3)		147 (23.4)	14 (11.1)			138 (25.5)	9 (10.2)
B	113 (15.0)		87 (13.8)	26 (20.6)				53 (9.8)	34 (38.6)				B	113 (15.0)		87 (13.8)	26 (20.6)			53 (9.8)	34 (38.6)
C	104 (13.8)		80 (12.7)	24 (19.0)				70 (12.9)	10 (11.4)				C	104 (13.8)		80 (12.7)	24 (19.0)			70 (12.9)	10 (11.4)
D	83 (11.0)		58 (9.2)	25 (19.8)				45 (8.3)	13 (14.8)				D	83 (11.0)		58 (9.2)	25 (19.8)			45 (8.3)	13 (14.8)
E	71 (9.4)		63 (10.0)	8 (6.3)				60 (11.1)	3 (3.4)				E	71 (9.4)		63 (10.0)	8 (6.3)			60 (11.1)	3 (3.4)
F	77 (10.2)		66 (10.5)	11 (8.7)				63 (11.6)	3 (3.4)				F	77 (10.2)		66 (10.5)	11 (8.7)			63 (11.6)	3 (3.4)
G	45 (6.0)		40 (6.4)	5 (4.0)				36 (6.7)	4 (4.5)				G	45 (6.0)		40 (6.4)	5 (4.0)			36 (6.7)	4 (4.5)
H	25 (3.3)		21 (3.3)	4 (3.2)				17 (3.1)	4 (4.5)				H	25 (3.3)		21 (3.3)	4 (3.2)			17 (3.1)	4 (4.5)
I	19 (2.5)		19 (3.0)	0 (0.0)				18 (3.3)	1 (1.1)				I	19 (2.5)		19 (3.0)	0 (0.0)			18 (3.3)	1 (1.1)
J	17 (2.3)		11 (1.7)	6 (4.8)				9 (1.7)	2 (2.3)				J	17 (2.3)		11 (1.7)	6 (4.8)			9 (1.7)	2 (2.3)
K	17 (2.3)		14 (2.2)	3 (2.4)				10 (1.8)	4 (4.5)				K	17 (2.3)		14 (2.2)	3 (2.4)			10 (1.8)	4 (4.5)
L	12 (1.6)		12 (1.9)	0 (0.0)				12 (2.2)	0 (0.0)				L	12 (1.6)		12 (1.9)	0 (0.0)			12 (2.2)	0 (0.0)
M	11 (1.5)		11 (1.7)	0 (0.0)				10 (1.8)	1 (1.1)				M	11 (1.5)		11 (1.7)	0 (0.0)			10 (1.8)	1 (1.1)
Postoperative													Postoperative
Delirium incidence	139 (18.4)		126 (20.0)	13 (10.3)	0.0146	0.2733		115 (21.3)	11 (12.5)	0.0784	0.2354		Delirium incidence	139 (18.4)		126 (20.0)	13 (10.3)	0.0146		115 (21.3)	11 (12.5)	0.0784
Maximum delirium severity	0 [0, 1]		0 [0, 2]	0 [0, 0]	0.0014	0.2784		0.0 [0, 2]	0 [0, 0]	0.0093	0.4297		Maximum delirium severity	1.3 (2.5)		1.4 (2.6)	0.7 (2.0)	0.0088		1.5 (2.7)	0.6 (1.2)	0.0023
Length of stay (days)	3 [1, 6]		4 [2, 7]	1 [1, 3]	<0.0001	0.7653		4 [2, 7]	2 [1, 4]	<0.0001	0.5325		Length of stay, days	5 (5)		5 (5)	2 (2)	<0.0001		6 (5)	3 (4)	<0.0001
Non-home discharge	304 (40.3)		287 (45. 6)	17 (13.5)	<0.0001	0.7524		266 (49.2)	21 (23.9)	<0.0001	0.5447		Non-home discharge	304 (40.3)		287 (45. 6)	17 (13.5)	<0.0001		266 (49.2)	21 (23.9)	<0.0001
P values ≤ 0.05 are in bold font.
a. P values for continuous variables calculated using Wilcoxon rank sum test
b. P values for continous variables caculated using independent samples t-test with equal variances
CR, Cervical Radiculopathy; CSM, Cervical Spondylotic Myelopathy; IQR, interquartile range; SD, standard deviation; SMD, standardized mean difference.

## Sheet: S6 mJOA Characteristics
CSM Cohort (n=629)	Reported as Median [IQR] or n (%)					Reported as Mean (SD) or n (%)
Preoperative mJOA score present	No	Yes	P Valuea	SMD		No	Yes	P Valueb
n	277	352				277	352
Patient
Age	69 [66, 75]	72 [67, 76]	0.0008	0.342		68.9 (9.6)	71.7 (6.4)	<0.0001
Gender: Male	146 (52.7)	208 (59.1)	0.1282	0.1288		146 (52.7)	208 (59.1)	0.1282
Body mass index (kg/m2)	29.2 [25.7, 33.2]	29.2 [25.6, 33.2]	0.6932	0.06		29.8 (6.2)	30.1 (6.3)	0.5254
Race: White	262 (94.6)	332 (94.3)	1	0.0116		262 (94.6)	332 (94.3)	1
Ethnicity: Non-hispanic	273 (98.6)	347 (98.6)	1	0.002		273 (98.6)	347 (98.6)	1
ASA class			0.0032	0.2947				0.0032
1	4 (1.4)	1 (0.3)				4 (1.4)	1 (0.3)
2	62 (22.4)	106 (30.1)				62 (22.4)	106 (30.1)
3	192 (69.3)	237 (67.3)				192 (69.3)	237 (67.3)
4	19 (6.9)	8 (2.3)				19 (6.9)	8 (2.3)
Current smoking	51 (18.4)	34 (9.7)	0.0021	0.254		51 (18.4)	34 (9.7)	0.0021
Alcohol use	98 (35.4)	129 (36.6)	0.8062	0.0264		98 (35.4)	129 (36.6)	0.8062
Diabetes mellitus	54 (19.5)	81 (23.0)	0.3327	0.086		54 (19.5)	81 (23.0)	0.3327
Hypertension	117 (42.2)	174 (49.4)	0.0862	0.1448		117 (42.2)	174 (49.4)	0.0862
Hypothyroidism	22 (7.9)	39 (11.1)	0.2363	0.1071		22 (7.9)	39 (11.1)	0.2363
Depression	20 (7.2)	32 (9.1)	0.484	0.0684		20 (7.2)	32 (9.1)	0.484
Obstructive sleep apnea	33 (11.9)	65 (18.5)	0.0325	0.1833		33 (11.9)	65 (18.5)	0.0325
Preoperative hemoglobin (gm/dL)	12.6 [11.1, 13.7]	13.0 [11.4, 14.1]	0.0346	0.1497		12.5 (1.9)	12.7 (1.9)	0.0628
Preoperative creatinine (mg/dL)	0.9 [0.7, 1.1]	0.9 [0.8, 1.1]	0.1046	0.1422		1.0 (0.5)	1.1 (0.7)	0.0826
Intraoperative
Posterior-based surgical approach	129 (46.6)	173 (49.1)	0.5742	0.0516		129 (46.6)	173 (49.1)	0.5742
Procedure duration (minutes)	171 [117, 229]	182 [125, 238]	0.091	0.1188		184 (91)	195 (91)	0.1396
Estimated blood loss (mL)	100 [40, 200]	100 [25, 200]	0.6545	0.1124		181 (286)	222 (439)	0.1721
Surgeon			<0.0001	1.0067				<0.0001
A	35 (12.6)	112 (31.8)				35 (12.6)	112 (31.8)
B	58 (20.9)	29 (8.2)				58 (20.9)	29 (8.2)
C	24 (8.7)	56 (15.9)				24 (8.7)	56 (15.9)
D	29 (10.5)	29 (8.2)				29 (10.5)	29 (8.2)
E	17 (6.1)	46 (13.1)				17 (6.1)	46 (13.1)
F	36 (13.0)	30 (8.5)				36 (13.0)	30 (8.5)
G	31 (11.2)	9 (2.6)				31 (11.2)	9 (2.6)
H	2 (0.7)	19 (5.4)				2 (0.7)	19 (5.4)
I	4 (1.4)	15 (4.3)				4 (1.4)	15 (4.3)
J	10 (3.6)	1 (0.3)				10 (3.6)	1 (0.3)
K	14 (5.1)	0 (0.0)				14 (5.1)	0 (0.0)
L	9 (3.2)	3 (0.9)				9 (3.2)	3 (0.9)
M	8 (2.9)	3 (0.9)				8 (2.9)	3 (0.9)
Postoperative
Delirium incidence	56 (20.2)	70 (19.9)	0.9981	0.0082		56 (20.2)	70 (19.9)	0.9981
Maximum delirium severity	0 [0, 2]	0 [0, 1]	0.6943	0.0653		1.5 (2.7)	1.3 (2.5)	0.4137
Length of stay (days)	5 [2, 9]	3 [2, 6]	0.0001	0.4613		6.5 (6.1)	4.2 (3.2)	<0.0001
Non-home discharge	136 (49.1)	206 (58.5)	0.0229	0.1899		136 (49.1)	206 (58.5)	0.0229
P values ≤ 0.05 are in bold font.
a. P values for continuous variables calculated using Wilcoxon rank sum test.
b. P values for continous variables caculated using Student's t-test with equal variances
CSM, Cervical Spondylotic Myelopathy; IQR, interquartile range; SD, standard deviation; SMD, standardized mean difference.

## Sheet: S7 Surgical Approach Characteri
CSM without CR subgroup (n=541)	Reported as Median [IQR] or n (%)					Reported as Mean (SD) or n (%)
Surgical approach	Anterior	Posterior	P Valuea	SMD		Anterior	Posterior	P Valueb
n	258	283				258	283
Patient
Age	70 [67, 75]	72 [68, 77]	0.0018	0.3029		70 (8)	72 (7)	0.0005
Gender: Male	140 (54.3)	176 (62.2)	0.0749	0.1613		140 (54.3)	176 (62.2)	0.0749
Body mass index (kg/m2)	29.3 [25.6, 33.0]	29.1 [25.5, 33.1]	0.4837	0.1256		30.2 (6.6)	29.5 (5.6)	0.2097
Race: White	247 (95.7)	263 (92.9)	0.2239	0.1215		247 (95.7)	263 (92.9)	0.2239
Ethnicity: Non-Hispanic	257 (99.6)	278 (98.2)	0.2632	0.1339		257 (99.6)	278 (98.2)	0.2632
ASA physical class			0.2458	0.1742				0.2458
1	2 (0.8)	0 (0.0)				2 (0.8)	0 (0.0)
2	68 (26.4)	67 (23.7)				68 (26.4)	67 (23.7)
3	180 (69.8)	201 (71.0)				180 (69.8)	201 (71.0)
4	8 (3.1)	15 (5.3)				8 (3.1)	15 (5.3)
Current smoking	33 (12.8)	37 (13.1)	1	0.0084		33 (12.8)	37 (13.1)	1
Alcohol use	86 (33.3)	106 (37.5)	0.3623	0.0863		86 (33.3)	106 (37.5)	0.3623
Diabetes mellitus	52 (20.2)	63 (22.3)	0.6221	0.0515		52 (20.2)	63 (22.3)	0.6221
Hypertension	113 (43.8)	135 (47.7)	0.4099	0.0784		113 (43.8)	135 (47.7)	0.4099
Hypothyroidism	24 (9.3)	26 (9.2)	1	0.004		24 (9.3)	26 (9.2)	1
Depression	17 (6.6)	22 (7.8)	0.7146	0.0459		17 (6.6)	22 (7.8)	0.7146
Obstructive sleep apnea	37 (14.3)	45 (15.9)	0.7	0.0436		37 (14.3)	45 (15.9)	0.7
Preoperative hemoglobin (gm/dL)	13.1 [11.8, 14.2]	12.2 [10.8, 13.4]	<0.0001	0.497		13.0 (1.9)	12.1 (1.8)	<0.0001
Preoperative creatinine (mg/dL)	0.9 [0.7, 1.1]	0.9 [0.7, 1.1]	0.8198	0.0066		1.0 (0.6)	1.0 (0.7)	0.9389
mJOA score	12.0 [9.0, 14.0]	11.0 [8.0, 14.0]	0.1068	0.1848		11.6 (3.5)	10.9 (3.5)	0.1062
Intraoperative
Procedure duration (minutes)	146 [109, 215]	210 [162, 260]	<0.0001	0.669		167 (78)	225 (95)	<0.0001
Estimated blood loss (mL)	50 [10, 98]	200 [100, 400]	<0.0001	0.8011		67 (93)	362 (513)	<0.0001
Surgeon			<0.0001	1.0013				<0.0001
A	70 (27.1)	68 (24.0)				70 (27.1)	68 (24.0)
B	42 (16.3)	11 (3.9)				42 (16.3)	11 (3.9)
C	30 (11.6)	40 (14.1)				30 (11.6)	40 (14.1)
D	43 (16.7)	2 (0.7)				43 (16.7)	2 (0.7)
E	15 (5.8)	45 (15.9)				15 (5.8)	45 (15.9)
F	23 (8.9)	40 (14.1)				23 (8.9)	40 (14.1)
G	16 (6.2)	20 (7.1)				16 (6.2)	20 (7.1)
H	4 (1.6)	13 (4.6)				4 (1.6)	13 (4.6)
I	6 (2.3)	12 (4.2)				6 (2.3)	12 (4.2)
J	2 (0.8)	7 (2.5)				2 (0.8)	7 (2.5)
K	7 (2.7)	3 (1.1)				7 (2.7)	3 (1.1)
L	0 (0.0)	12 (4.2)				0 (0.0)	12 (4.2)
M	0 (0.0)	10 (3.5)				0 (0.0)	10 (3.5)
Postoperative
Delirium incidence	30 (11.6)	85 (30.0)	<0.0001	0.4654		30 (11.6)	85 (30.0)	<0.0001
Maximum delirium severity	0.0 [0.0, 0.0]	1.0 [0.0, 3.0]	<0.0001	0.4906		0.8 (2.1)	2.1 (3.1)	<0.0001
Length of stay (days)	3 [1, 5]	6 [3, 90]	<0.0001	0.5963		4 (4)	7 (5)	<0.0001
Non-home discharge	75 (29.1)	191 (67.5)	<0.0001	0.8329		75 (29.1)	191 (67.5)	<0.0001
P values ≤ 0.05 are in bold font.
a. P values for continuous variables calculated using Wilcoxon rank sum test.
b. P values for continous variables caculated using Student's t-test with equal variances
CR, Cervical Radiculopathy; CSM, Cervical Spondylotic Myelopathy; IQR, interquartile range; SD, standard deviation; SMD, standardized mean difference.

## Sheet: S8 Approach POD Incidence Model
CSM without CR Subgroup (n=541)	Multivariable logistic regression model of characteristics associated with delirium incidence (c-statistic = 0.70)
	aOR	95% CI	P Value	GVIF
Characteristic
Posterior-based surgical approach	3.45732	2.01-6.07	9.98054e-06	1.18753
Age (years)	1.02557	0.99-1.06	0.132127	1.03837
Preoperative hemoglobin (gm/dL)	0.935897	0.83-1.06	0.298683	1.06656
Procedure duration (min)	1.00246	1.00-1.01	0.0830119	1.22487
Estimated blood loss (mL)	0.9991	1.00-1.00	0.033518	1.22448
Surgeona			0.632149	1.02141
A (reference)
B	0.723602	0.26-1.79	0.503153
C	0.641177	0.30-1.33	0.243305
D	0.824062	0.25-2.30	0.726722
E	0.709361	0.32-1.50	0.378162
F	1.00842	0.47-2.09	0.982258
G	1.02974	0.40-2.46	0.948914
H	0.894374	0.18-3.33	0.876225
I	1.29808	0.41-3.81	0.642723
J	1.20099	0.23-5.23	0.81167
K	0.438073	0.02-2.71	0.456276
L	0.127754	0.01-0.72	0.0559856
M	0.40851	0.06-1.79	0.28102
P values ≤ 0.05 are in bold font.
a. P-values for the categorical Surgeon variable (levels A to M) were calculated using a likelihood ratio test comparing the full model (including Surgeon) to the null model (excluding Surgeon)
aOR, adjusted odds ratio; CI, Confidence Interval; CR, Cervical Radiculopathy; CSM, Cervical Spondylotic Myelopathy; GVIF, generalized variance inflation factor.

## Sheet: S9 Approach POD Severity Mode  
CSM without CR Subgroup (n=541)	Multivariable robust regression model of characteristics associated with delirium severity (c-statistic = 0.67)
	Beta Coefficient	Standard Error	P Value	GVIF
Characteristic
Posterior-based surgical approach	0.714919	0.131271	1.0587e-07	1.22996
Age (years)	0.00608212	0.0074576	0.411425	1.04672
Preoperative hemoglobin (gm/dL)	-0.0938287	0.0304848	0.00223988	1.07045
Procedure duration (min)	0.000915606	0.000732819	0.215606	1.25985
Estimated blood loss (mL)	-0.000361338	0.000164529	0.0259218	1.24491
Surgeona			0.999873	1.02712
A (reference)
B	0.0708826	0.210227	0.732999
C	-0.0635614	0.184234	0.728978
D	0.00891295	0.227772	0.9681
E	-0.311871	0.197235	0.118868
F	0.096778	0.19489	0.626317
G	0.0235879	0.23344	0.920684
H	0.243509	0.343354	0.479815
I	0.170494	0.311592	0.588494
J	-0.0792802	0.429498	0.858462
K	-0.204223	0.410181	0.60672
L	-0.766273	0.380029	0.0387408
M	-0.0528549	0.412015	0.898683
P values ≤ 0.05 are in bold font.
a. P-values for the categorical Surgeon variable (levels A to M) were calculated using a likelihood ratio test comparing the full model (including Surgeon) to the null model (excluding Surgeon).
GVIF, generalized variance inflation factor.

[truncated: 1 more sheets: S10 BMI characteristics]
